# Supplementary material for: Genetic Polymorphisms Associated with Fetal Hemoglobin (HbF) Levels and F-Cell Numbers: A Systematic Review of Genome-Wide Association Studies
Source: Int J Mol Sci. 2024 Oct 23;25(21):11408. doi: 10.3390/ijms252111408 (PMC11546522; doi:10.3390/ijms252111408)
Supplement: Supplementary file 1 [file ijms-25-11408-s001.zip]

Archive with 2 entries (2 files):
- ijms-3221002-proof-supplementary tables.xlsx
- ijms-3221002-proof-supplementary figure.pdf
