# Supplementary material for: Genetic Polymorphisms Associated with Fetal Hemoglobin (HbF) Levels and F-Cell Numbers: A Systematic Review of Genome-Wide Association Studies
Source: Int J Mol Sci. 2024 Oct 23;25(21):11408. doi: 10.3390/ijms252111408 (PMC11546522; doi:10.3390/ijms252111408)
Supplement: Supplementary file 1 [file ijms-25-11408-s001.zip › ijms-3221002-proof-supplementary tables.xlsx]

## Sheet: Table S1
Supplementary Materials Table S1: GWAS summary statistics field definitions Mandatory fields are marked with an asterisk (*).
Field name	Description
PMID*	From NCBI PubMed
IthaID	From ITHANET IthaGenes database
rs_ID*	From dbSNP
gene	Author reported gene where the variant is located
genomeAssembly*	Genome assembly
Chromosome*	Chromosome where the variant is located
base_pair_location*	Author-reported genomic location position (in bp) of the variant on the chromosome
studyType*	Dropdown menu, single-select: GWAS, Assoc.Cohorts, Assoc.Case-Control, Assoc.Case-Level, WES, WGS, Functional, meta-analysis, imputation
genotypingTechnology	Genotyping technology
analysisSoftware	Software used for GWAS/association analysis
imputationPanel	Imputation panel
imputationSoftware	Software used for imputation analysis
sampleSize*	Sample size
caseCount	Number of cases for Assoc.Cohorts, Assoc.Case-Control, Assoc.Case-Level
controlCount	Number of controls for Assoc.Case-Control study
sampleDescription	Author-reported i) Cohort study or ii) Medical centre
sampleEthnicity	Author-reported sample ethnicity
Disease*	Dropdown menu, single-select: β-thal, HbE/β-thal, SCA, SCD, HbH, other
diseaseGenotype	Disease genotype (eg. SS, Sβ0)
Age	Dropdown menu, single-select: >18, 10-18, 2-9, <2, n/a, adults, pediatrics, adults/pediatrics
sex_males	Number of males
sex_females	Number of females
traitDescription*	Author-reported trait description. Match to an HPO term.
traitUnits
effectAllele*	Allele associated with the effect
effectAlleleFrequency*	Frequency of the effect allele
otherAllele*	otherAllele = non-effect allele Unless otherwise stated in the paper, the reference allele will be the non-effect allele
otherAlleleFrequency	Frequency of the non-effect (other) allele
genetic_model	Relevant for genotype comparisons: "AA", "Aa", "aa" If the effect and non-effect alleles are not specified in the paper then the reference allele becomes the non-effect allele. dropdown menu, single-select: additive, dominant, recessive, codominant, other
effectStatistic*	dropdown menu, single-select: beta, odds_ratio, hazard_ratio
effectStatistic_value*	effect statistic value
standard_error*	effect statistic standard error
ci_upper*	effect statistic 95% confidence level, upper
ci_lower*	effect statistic 95% confidence level, lower
Direction*	As reported in the paper OR As shown by the effect statistic, e.g., -β is 'negative' direction, β is 'positive' direction OR As inferred from the genetic_model in the case of genotype comparisons. Dropdown menu, single-select: negative, positive
p-value*	Raw P-value of the association statistic
FDR	False discovery rate
statistics_methods	1. Regression analysis and survival (time-to-event) analysis provide the effect estimate that will be used for the meta-analysis. 2. Simple tests are usually seen in studies comparing genotype effects; they basically provide a comparison of the means between two or three groups. In these cases (and if not stated in the paper) the reference allele becomes the non-effect allele and the direction of…
multiple_correction	Dropdown menu, single-select: yes, no
transformation	Data transformation method (eg., log10, square-root, cubic-root, inverse normalization)
adjusted covariates	Any covariates the GWAS is adjusted for
SNP comment	Any other SNP-related information
other	Any other methods-related information
Source	Source in the paper

## Sheet: Table S2
Supplementary Materials Table S2: GWAS summary statistics data based on the GWAS Catalog’s GWAS summary statistics format (GWAS-SSF). Field definitions are provided in Supplementary Materials Table S1. Table reports data on 949 GWAS-significant SNP-trait associations with HbF levels or F-cell numbers at a P-value <1X10-5 across 16 studies. Of these, five entries do not report the GWAS P-value in …
Study	PMID*	IthaID	rs_ID*	gene	genomeAssembly*	Chromosome*	base_pair_location*	studyType*	genotypingTechnology	analysisSoftware	imputationPanel	imputationSoftware	sampleSize*	caseCount	controlCount	sampleDescription	sampleEthnicity	Disease*	diseaseGenotype	Age	sex_males	sex_females	traitDescription*	traitUnits	effectAllele*	effectAlleleFrequency*	otherAllele*	otherAlleleFrequency	genetic_model	effectStatistic*	effectStatistic_value*	standard_error*	ci_upper*	ci_lower*	Direction*	p-value*	FDR	statistics_methods	multiple_correction	transformation	adjusted covariates	SNP comment	other	Source
Amanda E Sedgewick et al 2008	18691915		rs766432				60631621	GWAS	Illumina Human CNV370-Duo DNA Bead Chip				255			MSH	African Americans	SCA					HbF	%	C	0.33	A		Additive						positive	2.1e-10		linear regression		logit transformation		effect = minor allele as defined in the Asian Chinese panel in HapMap project		Table 1
Elmutaz M Shaikho et al, 2017	28612458		rs1427407	BCL11A		2	60718043	GWAS			1000 Genomes Phase 3 v5 reference panel	Eagle	293			CSSCD	African American	SCD	Benin haplotype	adults, pediatrics	153	140	Hb F levels	%	T	0.25	G			beta	-0.2					5.44e-08		linear regression		log10	sex, 5 top PCs	allele 1 = effect allele in the reported [A1/A2] format; Effect allele frequency = minor allele		Figure 1
Elmutaz M Shaikho et al, 2017	28612458		rs6706648	BCL11A		2	60722040	GWAS			1000 Genomes Phase 3 v5 reference panel	Eagle	293			CSSCD	African American	SCD	Benin haplotype	adults, pediatrics	153	140	Hb F levels	%	C	0.4	T			beta	-0.16					2.61e-07		linear regression		log10	sex, 5 top PCs	allele 1 = effect allele in the reported [A1/A2] format; Effect allele frequency = minor allele		Figure 1
Elmutaz M Shaikho et al, 2017	28612458		rs557939075	LARGE		22	33862330	GWAS			1000 Genomes Phase 3 v5 reference panel	Eagle	293			CSSCD	African American	SCD	Benin haplotype	adults, pediatrics	153	140	Hb F levels	%	G	0.12	GT			beta	-0.25					3.05e-07		linear regression		log10	sex, 5 top PCs	allele 1 = effect allele in the reported [A1/A2] format; Effect allele frequency = minor allele		Figure 1
Elmutaz M Shaikho et al, 2017	28612458		rs7606173	BCL11A		2	60725451	GWAS			1000 Genomes Phase 3 v5 reference panel	Eagle	293			CSSCD	African American	SCD	Benin haplotype	adults, pediatrics	153	140	Hb F levels	%	G	0.44	C			beta	-0.16					5.13e-07		linear regression		log10	sex, 5 top PCs	allele 1 = effect allele in the reported [A1/A2] format; Effect allele frequency = minor allele		Figure 1
Elmutaz M Shaikho et al, 2017	28612458		rs1896295	BCL11A		2	60724086	GWAS			1000 Genomes Phase 3 v5 reference panel	Eagle	293			CSSCD	African American	SCD	Benin haplotype	adults, pediatrics	153	140	Hb F levels	%	T	0.27	C			beta	-0.18					7.52e-07		linear regression		log10	sex, 5 top PCs	allele 1 = effect allele in the reported [A1/A2] format; Effect allele frequency = minor allele		Figure 1
Elmutaz M Shaikho et al, 2017	28612458		rs1896296	BCL11A		2	60724087	GWAS			1000 Genomes Phase 3 v5 reference panel	Eagle	293			CSSCD	African American	SCD	Benin haplotype	adults, pediatrics	153	140	Hb F levels	%	G	0.27	T			beta	-0.18					7.52e-07		linear regression		log10	sex, 5 top PCs	allele 1 = effect allele in the reported [A1/A2] format; Effect allele frequency = minor allele		Figure 1
Elmutaz M Shaikho et al, 2017	28612458		rs4713339	NEDD9		6	11287332	GWAS			1000 Genomes Phase 3 v5 reference panel	Eagle	293			CSSCD	African American	SCD	Benin haplotype	adults, pediatrics	153	140	Hb F levels	%	C	0.23	T			beta	-0.18					7.93e-07		linear regression		log10	sex, 5 top PCs	allele 1 = effect allele in the reported [A1/A2] format; Effect allele frequency = minor allele		Figure 1
Elmutaz M Shaikho et al, 2017	28612458		rs13080125	PAK2		3	196544117	GWAS			1000 Genomes Phase 3 v5 reference panel	Eagle	293			CSSCD	African American	SCD	Benin haplotype	adults, pediatrics	153	140	Hb F levels	%	T	0.35	C			beta	0.16					8.29e-07		linear regression		log10	sex, 5 top PCs	allele 1 = effect allele in the reported [A1/A2] format; Effect allele frequency = minor allele		Figure 1
Elmutaz M Shaikho et al, 2017	28612458		rs766432	BCL11A		2	60719970	GWAS			1000 Genomes Phase 3 v5 reference panel	Eagle	293			CSSCD	African American	SCD	Benin haplotype	adults, pediatrics	153	140	Hb F levels	%	C	0.27	A			beta	-0.18					8.97e-07		linear regression		log10	sex, 5 top PCs	allele 1 = effect allele in the reported [A1/A2] format; Effect allele frequency = minor allele		Figure 1
Elmutaz M Shaikho et al, 2017	28612458		rs4671393	BCL11A		2	60720951	GWAS			1000 Genomes Phase 3 v5 reference panel	Eagle	293			CSSCD	African American	SCD	Benin haplotype	adults, pediatrics	153	140	Hb F levels	%	A	0.27	G			beta	-0.18					8.97e-07		linear regression		log10	sex, 5 top PCs	allele 1 = effect allele in the reported [A1/A2] format; Effect allele frequency = minor allele		Figure 1
Evadnie Rampersaud et al, 2021	34283174		rs1427407	BCL11A	hg38	2	60490908	WGS	Illumina HiSeq X10 sequencer	BWA | GATK HaplotypeCaller			585			St. Jude SCCRIP/Baylor		SCD	SS, Sβ0	adults, pediatrics	311	274	Hb F levels	%	T	0.23202	G			beta	-0.6216	0.05683				2.099e-25		linear regression		square root–transformed	age, sex, site location (St. Jude/BCM), top 10 PCs, relatedness via a genomic kinship matrix, transfusion therapy	effect = refA from a Ref | Alt format; effect allele freq. = MAF (assumption!)	unconditional analysis; mixed model regression analysis; HU therapy never started or discontinued priot to HbF measurement	SI Table 2
Evadnie Rampersaud et al, 2021	34283174		rs1896295	BCL11A	hg38	2	60496951	WGS	Illumina HiSeq X10 sequencer	BWA | GATK HaplotypeCaller			585			St. Jude SCCRIP/Baylor		SCD	SS, Sβ0	adults, pediatrics	311	274	Hb F levels	%	T	0.24658	C			beta	-0.6157	0.05658				3.48e-25		linear regression		square root–transformed	age, sex, site location (St. Jude/BCM), top 10 PCs, relatedness via a genomic kinship matrix, transfusion therapy	effect = refA from a Ref | Alt format; effect allele freq. = MAF (assumption!)	unconditional analysis; mixed model regression analysis; HU therapy never started or discontinued priot to HbF measurement	SI Table 2
Evadnie Rampersaud et al, 2021	34283174		rs1896296	BCL11A	hg38	2	60496952	WGS	Illumina HiSeq X10 sequencer	BWA | GATK HaplotypeCaller			585			St. Jude SCCRIP/Baylor		SCD	SS, Sβ0	adults, pediatrics	311	274	Hb F levels	%	G	0.24743	T			beta	-0.6111	0.05667				8.499e-25		linear regression		square root–transformed	age, sex, site location (St. Jude/BCM), top 10 PCs, relatedness via a genomic kinship matrix, transfusion therapy	effect = refA from a Ref | Alt format; effect allele freq. = MAF (assumption!)	unconditional analysis; mixed model regression analysis; HU therapy never started or discontinued priot to HbF measurement	SI Table 2
Evadnie Rampersaud et al, 2021	34283174		rs766432	BCL11A	hg38	2	60492835	WGS	Illumina HiSeq X10 sequencer	BWA | GATK HaplotypeCaller			585			St. Jude SCCRIP/Baylor		SCD	SS, Sβ0	adults, pediatrics	311	274	Hb F levels	%	C	0.25257	A			beta	-0.5953	0.05659				9.02e-24		linear regression		square root–transformed	age, sex, site location (St. Jude/BCM), top 10 PCs, relatedness via a genomic kinship matrix, transfusion therapy	effect = refA from a Ref | Alt format; effect allele freq. = MAF (assumption!)	unconditional analysis; mixed model regression analysis; HU therapy never started or discontinued priot to HbF measurement	SI Table 2
Evadnie Rampersaud et al, 2021	34283174		rs11434093	BCL11A	hg38	2	60495961	WGS	Illumina HiSeq X10 sequencer	BWA | GATK HaplotypeCaller			585			St. Jude SCCRIP/Baylor		SCD	SS, Sβ0	adults, pediatrics	311	274	Hb F levels	%	C	0.24058	CA			beta	-0.6019	0.05722				9.053e-24		linear regression		square root–transformed	age, sex, site location (St. Jude/BCM), top 10 PCs, relatedness via a genomic kinship matrix, transfusion therapy	effect = refA from a Ref | Alt format; effect allele freq. = MAF (assumption!)	unconditional analysis; mixed model regression analysis; HU therapy never started or discontinued priot to HbF measurement	SI Table 2
Evadnie Rampersaud et al, 2021	34283174		rs4671393	BCL11A	hg38	2	60493816	WGS	Illumina HiSeq X10 sequencer	BWA | GATK HaplotypeCaller			585			St. Jude SCCRIP/Baylor		SCD	SS, Sβ0	adults, pediatrics	311	274	Hb F levels	%	A	0.25171	G			beta	-0.5937	0.05662				1.219e-23		linear regression		square root–transformed	age, sex, site location (St. Jude/BCM), top 10 PCs, relatedness via a genomic kinship matrix, transfusion therapy	effect = refA from a Ref | Alt format; effect allele freq. = MAF (assumption!)	unconditional analysis; mixed model regression analysis; HU therapy never started or discontinued priot to HbF measurement	SI Table 2
Evadnie Rampersaud et al, 2021	34283174		rs1896294	BCL11A	hg38	2	60491939	WGS	Illumina HiSeq X10 sequencer	BWA | GATK HaplotypeCaller			585			St. Jude SCCRIP/Baylor		SCD	SS, Sβ0	adults, pediatrics	311	274	Hb F levels	%	C	0.28425	T			beta	-0.5373	0.05439				2.385e-21		linear regression		square root–transformed	age, sex, site location (St. Jude/BCM), top 10 PCs, relatedness via a genomic kinship matrix, transfusion therapy	effect = refA from a Ref | Alt format; effect allele freq. = MAF (assumption!)	unconditional analysis; mixed model regression analysis; HU therapy never started or discontinued priot to HbF measurement	SI Table 2
Evadnie Rampersaud et al, 2021	34283174		rs10195871	BCL11A	hg38	2	60493454	WGS	Illumina HiSeq X10 sequencer	BWA | GATK HaplotypeCaller			585			St. Jude SCCRIP/Baylor		SCD	SS, Sβ0	adults, pediatrics	311	274	Hb F levels	%	A	0.29281	G			beta	-0.5379	0.05464				3.202e-21		linear regression		square root–transformed	age, sex, site location (St. Jude/BCM), top 10 PCs, relatedness via a genomic kinship matrix, transfusion therapy	effect = refA from a Ref | Alt format; effect allele freq. = MAF (assumption!)	unconditional analysis; mixed model regression analysis; HU therapy never started or discontinued priot to HbF measurement	SI Table 2
Evadnie Rampersaud et al, 2021	34283174		rs11886868	BCL11A	hg38	2	60493111	WGS	Illumina HiSeq X10 sequencer	BWA | GATK HaplotypeCaller			585			St. Jude SCCRIP/Baylor		SCD	SS, Sβ0	adults, pediatrics	311	274	Hb F levels	%	C	0.28425	T			beta	-0.5384	0.0547				3.225e-21		linear regression		square root–transformed	age, sex, site location (St. Jude/BCM), top 10 PCs, relatedness via a genomic kinship matrix, transfusion therapy	effect = refA from a Ref | Alt format; effect allele freq. = MAF (assumption!)	unconditional analysis; mixed model regression analysis; HU therapy never started or discontinued priot to HbF measurement	SI Table 2
Evadnie Rampersaud et al, 2021	34283174		rs10172646	BCL11A	hg38	2	60493622	WGS	Illumina HiSeq X10 sequencer	BWA | GATK HaplotypeCaller			585			St. Jude SCCRIP/Baylor		SCD	SS, Sβ0	adults, pediatrics	311	274	Hb F levels	%	G	0.29281	A			beta	-0.5345	0.05468				5.71e-21		linear regression		square root–transformed	age, sex, site location (St. Jude/BCM), top 10 PCs, relatedness via a genomic kinship matrix, transfusion therapy	effect = refA from a Ref | Alt format; effect allele freq. = MAF (assumption!)	unconditional analysis; mixed model regression analysis; HU therapy never started or discontinued priot to HbF measurement	SI Table 2
Evadnie Rampersaud et al, 2021	34283174		rs7584113	BCL11A	hg38	2	60494176	WGS	Illumina HiSeq X10 sequencer	BWA | GATK HaplotypeCaller			585			St. Jude SCCRIP/Baylor		SCD	SS, Sβ0	adults, pediatrics	311	274	Hb F levels	%	A	0.29195	G			beta	-0.532	0.05505				1.455e-20		linear regression		square root–transformed	age, sex, site location (St. Jude/BCM), top 10 PCs, relatedness via a genomic kinship matrix, transfusion therapy	effect = refA from a Ref | Alt format; effect allele freq. = MAF (assumption!)	unconditional analysis; mixed model regression analysis; HU therapy never started or discontinued priot to HbF measurement	SI Table 2
Evadnie Rampersaud et al, 2021	34283174		rs7557939	BCL11A	hg38	2	60494212	WGS	Illumina HiSeq X10 sequencer	BWA | GATK HaplotypeCaller			585			St. Jude SCCRIP/Baylor		SCD	SS, Sβ0	adults, pediatrics	311	274	Hb F levels	%	G	0.29195	A			beta	-0.532	0.05505				1.455e-20		linear regression		square root–transformed	age, sex, site location (St. Jude/BCM), top 10 PCs, relatedness via a genomic kinship matrix, transfusion therapy	effect = refA from a Ref | Alt format; effect allele freq. = MAF (assumption!)	unconditional analysis; mixed model regression analysis; HU therapy never started or discontinued priot to HbF measurement	SI Table 2
Evadnie Rampersaud et al, 2021	34283174		rs34211119	BCL11A	hg38	2	60493183	WGS	Illumina HiSeq X10 sequencer	BWA | GATK HaplotypeCaller			585			St. Jude SCCRIP/Baylor		SCD	SS, Sβ0	adults, pediatrics	311	274	Hb F levels	%	GT	0.29281	G			beta	-0.5296	0.05502				2.001e-20		linear regression		square root–transformed	age, sex, site location (St. Jude/BCM), top 10 PCs, relatedness via a genomic kinship matrix, transfusion therapy	effect = refA from a Ref | Alt format; effect allele freq. = MAF (assumption!)	unconditional analysis; mixed model regression analysis; HU therapy never started or discontinued priot to HbF measurement	SI Table 2
Evadnie Rampersaud et al, 2021	34283174		rs7606173	BCL11A	hg38	2	60498316	WGS	Illumina HiSeq X10 sequencer	BWA | GATK HaplotypeCaller			585			St. Jude SCCRIP/Baylor		SCD	SS, Sβ0	adults, pediatrics	311	274	Hb F levels	%	G	0.44606	C			beta	-0.4759	0.05194				9.085e-19		linear regression		square root–transformed	age, sex, site location (St. Jude/BCM), top 10 PCs, relatedness via a genomic kinship matrix, transfusion therapy	effect = refA from a Ref | Alt format; effect allele freq. = MAF (assumption!)	unconditional analysis; mixed model regression analysis; HU therapy never started or discontinued priot to HbF measurement	SI Table 2
Evadnie Rampersaud et al, 2021	34283174		rs45484694	BCL11A	hg38	2	60483892	WGS	Illumina HiSeq X10 sequencer	BWA | GATK HaplotypeCaller			585			St. Jude SCCRIP/Baylor		SCD	SS, Sβ0	adults, pediatrics	311	274	Hb F levels	%	CT	0.26199	C			beta	-0.4827	0.05653				1.232e-16		linear regression		square root–transformed	age, sex, site location (St. Jude/BCM), top 10 PCs, relatedness via a genomic kinship matrix, transfusion therapy	effect = refA from a Ref | Alt format; effect allele freq. = MAF (assumption!)	unconditional analysis; mixed model regression analysis; HU therapy never started or discontinued priot to HbF measurement	SI Table 2
Evadnie Rampersaud et al, 2021	34283174		rs11692396	BCL11A	hg38	2	60483603	WGS	Illumina HiSeq X10 sequencer	BWA | GATK HaplotypeCaller			585			St. Jude SCCRIP/Baylor		SCD	SS, Sβ0	adults, pediatrics	311	274	Hb F levels	%	G	0.25599	A			beta	-0.4657	0.05738				2.976e-15		linear regression		square root–transformed	age, sex, site location (St. Jude/BCM), top 10 PCs, relatedness via a genomic kinship matrix, transfusion therapy	effect = refA from a Ref | Alt format; effect allele freq. = MAF (assumption!)	unconditional analysis; mixed model regression analysis; HU therapy never started or discontinued priot to HbF measurement	SI Table 2
Evadnie Rampersaud et al, 2021	34283174		rs6706648	BCL11A	hg38	2	60494905	WGS	Illumina HiSeq X10 sequencer	BWA | GATK HaplotypeCaller			585			St. Jude SCCRIP/Baylor		SCD	SS, Sβ0	adults, pediatrics	311	274	Hb F levels	%	C	0.40753	T			beta	-0.4135	0.05408				8.89e-14		linear regression		square root–transformed	age, sex, site location (St. Jude/BCM), top 10 PCs, relatedness via a genomic kinship matrix, transfusion therapy	effect = refA from a Ref | Alt format; effect allele freq. = MAF (assumption!)	unconditional analysis; mixed model regression analysis; HU therapy never started or discontinued priot to HbF measurement	SI Table 2
Evadnie Rampersaud et al, 2021	34283174		rs45606437	BCL11A	hg38	2	60495973	WGS	Illumina HiSeq X10 sequencer	BWA | GATK HaplotypeCaller			585			St. Jude SCCRIP/Baylor		SCD	SS, Sβ0	adults, pediatrics	311	274	Hb F levels	%	AC	0.35445	A			beta	-0.3687	0.05535				6.42e-11		linear regression		square root–transformed	age, sex, site location (St. Jude/BCM), top 10 PCs, relatedness via a genomic kinship matrix, transfusion therapy	effect = refA from a Ref | Alt format; effect allele freq. = MAF (assumption!)	unconditional analysis; mixed model regression analysis; HU therapy never started or discontinued priot to HbF measurement	SI Table 2
Evadnie Rampersaud et al, 2021	34283174		rs6709302	BCL11A	hg38	2	60500494	WGS	Illumina HiSeq X10 sequencer	BWA | GATK HaplotypeCaller			585			St. Jude SCCRIP/Baylor		SCD	SS, Sβ0	adults, pediatrics	311	274	Hb F levels	%	G	0.34247	A			beta	-0.3628	0.05514				1.073e-10		linear regression		square root–transformed	age, sex, site location (St. Jude/BCM), top 10 PCs, relatedness via a genomic kinship matrix, transfusion therapy	effect = refA from a Ref | Alt format; effect allele freq. = MAF (assumption!)	unconditional analysis; mixed model regression analysis; HU therapy never started or discontinued priot to HbF measurement	SI Table 2
Evadnie Rampersaud et al, 2021	34283174		rs9389268	HBS1L;MYB	hg38	6	135106021	WGS	Illumina HiSeq X10 sequencer	BWA | GATK HaplotypeCaller			585			St. Jude SCCRIP/Baylor		SCD	SS, Sβ0	adults, pediatrics	311	274	Hb F levels	%	T	0.06764	C			beta	0.6815	0.1039				1.195e-10		linear regression		square root–transformed	age, sex, site location (St. Jude/BCM), top 10 PCs, relatedness via a genomic kinship matrix, transfusion therapy	effect = refA from a Ref | Alt format; effect allele freq. = MAF (assumption!)	unconditional analysis; mixed model regression analysis; HU therapy never started or discontinued priot to HbF measurement	SI Table 2
Evadnie Rampersaud et al, 2021	34283174		rs9402686	HBS1L;MYB	hg38	6	135106679	WGS	Illumina HiSeq X10 sequencer	BWA | GATK HaplotypeCaller			585			St. Jude SCCRIP/Baylor		SCD	SS, Sβ0	adults, pediatrics	311	274	Hb F levels	%	G	0.06764	A			beta	0.6815	0.1039				1.195e-10		linear regression		square root–transformed	age, sex, site location (St. Jude/BCM), top 10 PCs, relatedness via a genomic kinship matrix, transfusion therapy	effect = refA from a Ref | Alt format; effect allele freq. = MAF (assumption!)	unconditional analysis; mixed model regression analysis; HU therapy never started or discontinued priot to HbF measurement	SI Table 2
Evadnie Rampersaud et al, 2021	34283174		rs766431	BCL11A	hg38	2	60492783	WGS	Illumina HiSeq X10 sequencer	BWA | GATK HaplotypeCaller			585			St. Jude SCCRIP/Baylor		SCD	SS, Sβ0	adults, pediatrics	311	274	Hb F levels	%	A	0.10274	G			beta	0.5468	0.0836				1.365e-10		linear regression		square root–transformed	age, sex, site location (St. Jude/BCM), top 10 PCs, relatedness via a genomic kinship matrix, transfusion therapy	effect = refA from a Ref | Alt format; effect allele freq. = MAF (assumption!)	unconditional analysis; mixed model regression analysis; HU therapy never started or discontinued priot to HbF measurement	SI Table 2
Evadnie Rampersaud et al, 2021	34283174		rs6732518	BCL11A	hg38	2	60481462	WGS	Illumina HiSeq X10 sequencer	BWA | GATK HaplotypeCaller			585			St. Jude SCCRIP/Baylor		SCD	SS, Sβ0	adults, pediatrics	311	274	Hb F levels	%	C	0.31764	T			beta	-0.3532	0.05462				2.163e-10		linear regression		square root–transformed	age, sex, site location (St. Jude/BCM), top 10 PCs, relatedness via a genomic kinship matrix, transfusion therapy	effect = refA from a Ref | Alt format; effect allele freq. = MAF (assumption!)	unconditional analysis; mixed model regression analysis; HU therapy never started or discontinued priot to HbF measurement	SI Table 2
Evadnie Rampersaud et al, 2021	34283174		rs13019832	BCL11A	hg38	2	60483436	WGS	Illumina HiSeq X10 sequencer	BWA | GATK HaplotypeCaller			585			St. Jude SCCRIP/Baylor		SCD	SS, Sβ0	adults, pediatrics	311	274	Hb F levels	%	G	0.42038	A			beta	-0.3339	0.0533				7.419e-10		linear regression		square root–transformed	age, sex, site location (St. Jude/BCM), top 10 PCs, relatedness via a genomic kinship matrix, transfusion therapy	effect = refA from a Ref | Alt format; effect allele freq. = MAF (assumption!)	unconditional analysis; mixed model regression analysis; HU therapy never started or discontinued priot to HbF measurement	SI Table 2
Evadnie Rampersaud et al, 2021	34283174		rs116460276	HBS1L;MYB	hg38	6	135086355	WGS	Illumina HiSeq X10 sequencer	BWA | GATK HaplotypeCaller			585			St. Jude SCCRIP/Baylor		SCD	SS, Sβ0	adults, pediatrics	311	274	Hb F levels	%	A	0.02312	G			beta	0.9366	0.1501				8.628e-10		linear regression		square root–transformed	age, sex, site location (St. Jude/BCM), top 10 PCs, relatedness via a genomic kinship matrix, transfusion therapy	effect = refA from a Ref | Alt format; effect allele freq. = MAF (assumption!)	unconditional analysis; mixed model regression analysis; HU therapy never started or discontinued priot to HbF measurement	SI Table 2
Evadnie Rampersaud et al, 2021	34283174		rs61028892	HBS1L;MYB	hg38	6	135097526	WGS	Illumina HiSeq X10 sequencer	BWA | GATK HaplotypeCaller			585			St. Jude SCCRIP/Baylor		SCD	SS, Sβ0	adults, pediatrics	311	274	Hb F levels	%	G	0.02397	C			beta	1.006	0.1628				1.229e-09		linear regression		square root–transformed	age, sex, site location (St. Jude/BCM), top 10 PCs, relatedness via a genomic kinship matrix, transfusion therapy	effect = refA from a Ref | Alt format; effect allele freq. = MAF (assumption!)	unconditional analysis; mixed model regression analysis; HU therapy never started or discontinued priot to HbF measurement	SI Table 2
Evadnie Rampersaud et al, 2021	34283174		rs6738440	BCL11A	hg38	2	60495106	WGS	Illumina HiSeq X10 sequencer	BWA | GATK HaplotypeCaller			585			St. Jude SCCRIP/Baylor		SCD	SS, Sβ0	adults, pediatrics	311	274	Hb F levels	%	A	0.29709	G			beta	-0.3513	0.05768				2.069e-09		linear regression		square root–transformed	age, sex, site location (St. Jude/BCM), top 10 PCs, relatedness via a genomic kinship matrix, transfusion therapy	effect = refA from a Ref | Alt format; effect allele freq. = MAF (assumption!)	unconditional analysis; mixed model regression analysis; HU therapy never started or discontinued priot to HbF measurement	SI Table 2
Evadnie Rampersaud et al, 2021	34283174		rs9494142	HBS1L;MYB	hg38	6	135110502	WGS	Illumina HiSeq X10 sequencer	BWA | GATK HaplotypeCaller			585			St. Jude SCCRIP/Baylor		SCD	SS, Sβ0	adults, pediatrics	311	274	Hb F levels	%	T	0.13014	C			beta	0.4595	0.07552				2.146e-09		linear regression		square root–transformed	age, sex, site location (St. Jude/BCM), top 10 PCs, relatedness via a genomic kinship matrix, transfusion therapy	effect = refA from a Ref | Alt format; effect allele freq. = MAF (assumption!)	unconditional analysis; mixed model regression analysis; HU therapy never started or discontinued priot to HbF measurement	SI Table 2
Evadnie Rampersaud et al, 2021	34283174		rs148826327	HBS1L;MYB	hg38	6	135078218	WGS	Illumina HiSeq X10 sequencer	BWA | GATK HaplotypeCaller			585			St. Jude SCCRIP/Baylor		SCD	SS, Sβ0	adults, pediatrics	311	274	Hb F levels	%	G	0.02397	A			beta	0.9394	0.1637				1.539e-08		linear regression		square root–transformed	age, sex, site location (St. Jude/BCM), top 10 PCs, relatedness via a genomic kinship matrix, transfusion therapy	effect = refA from a Ref | Alt format; effect allele freq. = MAF (assumption!)	unconditional analysis; mixed model regression analysis; HU therapy never started or discontinued priot to HbF measurement	SI Table 2
Evadnie Rampersaud et al, 2021	34283174		rs4895441	HBS1L;MYB	hg38	6	135105435	WGS	Illumina HiSeq X10 sequencer	BWA | GATK HaplotypeCaller			585			St. Jude SCCRIP/Baylor		SCD	SS, Sβ0	adults, pediatrics	311	274	Hb F levels	%	A	0.09247	G			beta	0.5169	0.09272				3.821e-08		linear regression		square root–transformed	age, sex, site location (St. Jude/BCM), top 10 PCs, relatedness via a genomic kinship matrix, transfusion therapy	effect = refA from a Ref | Alt format; effect allele freq. = MAF (assumption!)	unconditional analysis; mixed model regression analysis; HU therapy never started or discontinued priot to HbF measurement	SI Table 2
Evadnie Rampersaud et al, 2021	34283174		rs73405071	OR51T1;OR51A7	hg38	11	4905071	WGS	Illumina HiSeq X10 sequencer	BWA | GATK HaplotypeCaller			585			St. Jude SCCRIP/Baylor		SCD	SS, Sβ0	adults, pediatrics	311	274	Hb F levels	%	C	0.12757	T			beta	0.427	0.07785				6.255e-08		linear regression		square root–transformed	age, sex, site location (St. Jude/BCM), top 10 PCs, relatedness via a genomic kinship matrix, transfusion therapy	effect = refA from a Ref | Alt format; effect allele freq. = MAF (assumption!)	unconditional analysis; mixed model regression analysis; HU therapy never started or discontinued priot to HbF measurement	SI Table 2
Evadnie Rampersaud et al, 2021	34283174		rs79261994	OR52Z1	hg38	11	5176805	WGS	Illumina HiSeq X10 sequencer	BWA | GATK HaplotypeCaller			585			St. Jude SCCRIP/Baylor		SCD	SS, Sβ0	adults, pediatrics	311	274	Hb F levels	%	C	0.11815	G			beta	0.4385	0.08168				1.155e-07		linear regression		square root–transformed	age, sex, site location (St. Jude/BCM), top 10 PCs, relatedness via a genomic kinship matrix, transfusion therapy	effect = refA from a Ref | Alt format; effect allele freq. = MAF (assumption!)	unconditional analysis; mixed model regression analysis; HU therapy never started or discontinued priot to HbF measurement	SI Table 2
Evadnie Rampersaud et al, 2021	34283174		rs76219042	OR52Z1	hg38	11	5176816	WGS	Illumina HiSeq X10 sequencer	BWA | GATK HaplotypeCaller			585			St. Jude SCCRIP/Baylor		SCD	SS, Sβ0	adults, pediatrics	311	274	Hb F levels	%	G	0.11815	A			beta	0.4385	0.08168				1.155e-07		linear regression		square root–transformed	age, sex, site location (St. Jude/BCM), top 10 PCs, relatedness via a genomic kinship matrix, transfusion therapy	effect = refA from a Ref | Alt format; effect allele freq. = MAF (assumption!)	unconditional analysis; mixed model regression analysis; HU therapy never started or discontinued priot to HbF measurement	SI Table 2
Evadnie Rampersaud et al, 2021	34283174		rs77632769	OR52Z1	hg38	11	5176909	WGS	Illumina HiSeq X10 sequencer	BWA | GATK HaplotypeCaller			585			St. Jude SCCRIP/Baylor		SCD	SS, Sβ0	adults, pediatrics	311	274	Hb F levels	%	G	0.11815	T			beta	0.4385	0.08168				1.155e-07		linear regression		square root–transformed	age, sex, site location (St. Jude/BCM), top 10 PCs, relatedness via a genomic kinship matrix, transfusion therapy	effect = refA from a Ref | Alt format; effect allele freq. = MAF (assumption!)	unconditional analysis; mixed model regression analysis; HU therapy never started or discontinued priot to HbF measurement	SI Table 2
Evadnie Rampersaud et al, 2021	34283174		rs75753947	OR52Z1	hg38	11	5177005	WGS	Illumina HiSeq X10 sequencer	BWA | GATK HaplotypeCaller			585			St. Jude SCCRIP/Baylor		SCD	SS, Sβ0	adults, pediatrics	311	274	Hb F levels	%	C	0.11815	T			beta	0.4385	0.08168				1.155e-07		linear regression		square root–transformed	age, sex, site location (St. Jude/BCM), top 10 PCs, relatedness via a genomic kinship matrix, transfusion therapy	effect = refA from a Ref | Alt format; effect allele freq. = MAF (assumption!)	unconditional analysis; mixed model regression analysis; HU therapy never started or discontinued priot to HbF measurement	SI Table 2
Evadnie Rampersaud et al, 2021	34283174		rs76821141	OR52Z1	hg38	11	5177139	WGS	Illumina HiSeq X10 sequencer	BWA | GATK HaplotypeCaller			585			St. Jude SCCRIP/Baylor		SCD	SS, Sβ0	adults, pediatrics	311	274	Hb F levels	%	C	0.11815	A			beta	0.4385	0.08168				1.155e-07		linear regression		square root–transformed	age, sex, site location (St. Jude/BCM), top 10 PCs, relatedness via a genomic kinship matrix, transfusion therapy	effect = refA from a Ref | Alt format; effect allele freq. = MAF (assumption!)	unconditional analysis; mixed model regression analysis; HU therapy never started or discontinued priot to HbF measurement	SI Table 2
Evadnie Rampersaud et al, 2021	34283174		rs74683445	OR52Z1	hg38	11	5177274	WGS	Illumina HiSeq X10 sequencer	BWA | GATK HaplotypeCaller			585			St. Jude SCCRIP/Baylor		SCD	SS, Sβ0	adults, pediatrics	311	274	Hb F levels	%	C	0.11815	T			beta	0.4385	0.08168				1.155e-07		linear regression		square root–transformed	age, sex, site location (St. Jude/BCM), top 10 PCs, relatedness via a genomic kinship matrix, transfusion therapy	effect = refA from a Ref | Alt format; effect allele freq. = MAF (assumption!)	unconditional analysis; mixed model regression analysis; HU therapy never started or discontinued priot to HbF measurement	SI Table 2
Evadnie Rampersaud et al, 2021	34283174		rs141224577	OR52Z1	hg38	11	5177429	WGS	Illumina HiSeq X10 sequencer	BWA | GATK HaplotypeCaller			585			St. Jude SCCRIP/Baylor		SCD	SS, Sβ0	adults, pediatrics	311	274	Hb F levels	%	A	0.11815	AC			beta	0.4385	0.08168				1.155e-07		linear regression		square root–transformed	age, sex, site location (St. Jude/BCM), top 10 PCs, relatedness via a genomic kinship matrix, transfusion therapy	effect = refA from a Ref | Alt format; effect allele freq. = MAF (assumption!)	unconditional analysis; mixed model regression analysis; HU therapy never started or discontinued priot to HbF measurement	SI Table 2
Evadnie Rampersaud et al, 2021	34283174		rs74234647	OR52Z1	hg38	11	5177448	WGS	Illumina HiSeq X10 sequencer	BWA | GATK HaplotypeCaller			585			St. Jude SCCRIP/Baylor		SCD	SS, Sβ0	adults, pediatrics	311	274	Hb F levels	%	C	0.11815	T			beta	0.4385	0.08168				1.155e-07		linear regression		square root–transformed	age, sex, site location (St. Jude/BCM), top 10 PCs, relatedness via a genomic kinship matrix, transfusion therapy	effect = refA from a Ref | Alt format; effect allele freq. = MAF (assumption!)	unconditional analysis; mixed model regression analysis; HU therapy never started or discontinued priot to HbF measurement	SI Table 2
Evadnie Rampersaud et al, 2021	34283174		rs75037664	OR52Z1	hg38	11	5177590	WGS	Illumina HiSeq X10 sequencer	BWA | GATK HaplotypeCaller			585			St. Jude SCCRIP/Baylor		SCD	SS, Sβ0	adults, pediatrics	311	274	Hb F levels	%	C	0.11815	T			beta	0.4385	0.08168				1.155e-07		linear regression		square root–transformed	age, sex, site location (St. Jude/BCM), top 10 PCs, relatedness via a genomic kinship matrix, transfusion therapy	effect = refA from a Ref | Alt format; effect allele freq. = MAF (assumption!)	unconditional analysis; mixed model regression analysis; HU therapy never started or discontinued priot to HbF measurement	SI Table 2
Evadnie Rampersaud et al, 2021	34283174		rs77221694	OR52Z1	hg38	11	5177627	WGS	Illumina HiSeq X10 sequencer	BWA | GATK HaplotypeCaller			585			St. Jude SCCRIP/Baylor		SCD	SS, Sβ0	adults, pediatrics	311	274	Hb F levels	%	C	0.11815	T			beta	0.4385	0.08168				1.155e-07		linear regression		square root–transformed	age, sex, site location (St. Jude/BCM), top 10 PCs, relatedness via a genomic kinship matrix, transfusion therapy	effect = refA from a Ref | Alt format; effect allele freq. = MAF (assumption!)	unconditional analysis; mixed model regression analysis; HU therapy never started or discontinued priot to HbF measurement	SI Table 2
Evadnie Rampersaud et al, 2021	34283174		rs78513128	OR52Z1	hg38	11	5177646	WGS	Illumina HiSeq X10 sequencer	BWA | GATK HaplotypeCaller			585			St. Jude SCCRIP/Baylor		SCD	SS, Sβ0	adults, pediatrics	311	274	Hb F levels	%	A	0.11815	C			beta	0.4385	0.08168				1.155e-07		linear regression		square root–transformed	age, sex, site location (St. Jude/BCM), top 10 PCs, relatedness via a genomic kinship matrix, transfusion therapy	effect = refA from a Ref | Alt format; effect allele freq. = MAF (assumption!)	unconditional analysis; mixed model regression analysis; HU therapy never started or discontinued priot to HbF measurement	SI Table 2
Evadnie Rampersaud et al, 2021	34283174		rs75468792	BCL11A	hg38	2	60501021	WGS	Illumina HiSeq X10 sequencer	BWA | GATK HaplotypeCaller			585			St. Jude SCCRIP/Baylor		SCD	SS, Sβ0	adults, pediatrics	311	274	Hb F levels	%	C	0.08818	G			beta	0.4836	0.09083				1.461e-07		linear regression		square root–transformed	age, sex, site location (St. Jude/BCM), top 10 PCs, relatedness via a genomic kinship matrix, transfusion therapy	effect = refA from a Ref | Alt format; effect allele freq. = MAF (assumption!)	unconditional analysis; mixed model regression analysis; HU therapy never started or discontinued priot to HbF measurement	SI Table 2
Evadnie Rampersaud et al, 2021	34283174		rs9494145	HBS1L;MYB	hg38	6	135111414	WGS	Illumina HiSeq X10 sequencer	BWA | GATK HaplotypeCaller			585			St. Jude SCCRIP/Baylor		SCD	SS, Sβ0	adults, pediatrics	311	274	Hb F levels	%	T	0.06421	C			beta	0.5675	0.1069				1.605e-07		linear regression		square root–transformed	age, sex, site location (St. Jude/BCM), top 10 PCs, relatedness via a genomic kinship matrix, transfusion therapy	effect = refA from a Ref | Alt format; effect allele freq. = MAF (assumption!)	unconditional analysis; mixed model regression analysis; HU therapy never started or discontinued priot to HbF measurement	SI Table 2
Evadnie Rampersaud et al, 2021	34283174		rs6558449	DLGAP2	hg38	8	1326103	WGS	Illumina HiSeq X10 sequencer	BWA | GATK HaplotypeCaller			585			St. Jude SCCRIP/Baylor		SCD	SS, Sβ0	adults, pediatrics	311	274	Hb F levels	%	G	0.25514	C			beta	-0.3201	0.06153				2.754e-07		linear regression		square root–transformed	age, sex, site location (St. Jude/BCM), top 10 PCs, relatedness via a genomic kinship matrix, transfusion therapy	effect = refA from a Ref | Alt format; effect allele freq. = MAF (assumption!)	unconditional analysis; mixed model regression analysis; HU therapy never started or discontinued priot to HbF measurement	SI Table 2
Evadnie Rampersaud et al, 2021	34283174		rs76561070	OR52Z1	hg38	11	5177811	WGS	Illumina HiSeq X10 sequencer	BWA | GATK HaplotypeCaller			585			St. Jude SCCRIP/Baylor		SCD	SS, Sβ0	adults, pediatrics	311	274	Hb F levels	%	A	0.0899	C			beta	0.479	0.09228				2.914e-07		linear regression		square root–transformed	age, sex, site location (St. Jude/BCM), top 10 PCs, relatedness via a genomic kinship matrix, transfusion therapy	effect = refA from a Ref | Alt format; effect allele freq. = MAF (assumption!)	unconditional analysis; mixed model regression analysis; HU therapy never started or discontinued priot to HbF measurement	SI Table 2
Evadnie Rampersaud et al, 2021	34283174		rs73405064	OR51T1;OR51A7	hg38	11	4902259	WGS	Illumina HiSeq X10 sequencer	BWA | GATK HaplotypeCaller			585			St. Jude SCCRIP/Baylor		SCD	SS, Sβ0	adults, pediatrics	311	274	Hb F levels	%	C	0.12113	G			beta	0.4109	0.07934				3.113e-07		linear regression		square root–transformed	age, sex, site location (St. Jude/BCM), top 10 PCs, relatedness via a genomic kinship matrix, transfusion therapy	effect = refA from a Ref | Alt format; effect allele freq. = MAF (assumption!)	unconditional analysis; mixed model regression analysis; HU therapy never started or discontinued priot to HbF measurement	SI Table 2
Evadnie Rampersaud et al, 2021	34283174		rs59973962	OR51T1;OR51A7	hg38	11	4897988	WGS	Illumina HiSeq X10 sequencer	BWA | GATK HaplotypeCaller			585			St. Jude SCCRIP/Baylor		SCD	SS, Sβ0	adults, pediatrics	311	274	Hb F levels	%	A	0.12072	G			beta	0.4103	0.07929				3.173e-07		linear regression		square root–transformed	age, sex, site location (St. Jude/BCM), top 10 PCs, relatedness via a genomic kinship matrix, transfusion therapy	effect = refA from a Ref | Alt format; effect allele freq. = MAF (assumption!)	unconditional analysis; mixed model regression analysis; HU therapy never started or discontinued priot to HbF measurement	SI Table 2
Evadnie Rampersaud et al, 2021	34283174		rs73405039	OR51T1;OR51A7	hg38	11	4898797	WGS	Illumina HiSeq X10 sequencer	BWA | GATK HaplotypeCaller			585			St. Jude SCCRIP/Baylor		SCD	SS, Sβ0	adults, pediatrics	311	274	Hb F levels	%	G	0.12072	T			beta	0.4103	0.07929				3.173e-07		linear regression		square root–transformed	age, sex, site location (St. Jude/BCM), top 10 PCs, relatedness via a genomic kinship matrix, transfusion therapy	effect = refA from a Ref | Alt format; effect allele freq. = MAF (assumption!)	unconditional analysis; mixed model regression analysis; HU therapy never started or discontinued priot to HbF measurement	SI Table 2
Evadnie Rampersaud et al, 2021	34283174		rs113408474	PJA2;MAN2A1	hg38	5	109648154	WGS	Illumina HiSeq X10 sequencer	BWA | GATK HaplotypeCaller			585			St. Jude SCCRIP/Baylor		SCD	SS, Sβ0	adults, pediatrics	311	274	Hb F levels	%	T	0.0411	C			beta	0.6982	0.135				3.201e-07		linear regression		square root–transformed	age, sex, site location (St. Jude/BCM), top 10 PCs, relatedness via a genomic kinship matrix, transfusion therapy	effect = refA from a Ref | Alt format; effect allele freq. = MAF (assumption!)	unconditional analysis; mixed model regression analysis; HU therapy never started or discontinued priot to HbF measurement	SI Table 2
Evadnie Rampersaud et al, 2021	34283174		rs36061510	WFDC1;ATP2C2	hg38	16	84363123	WGS	Illumina HiSeq X10 sequencer	BWA | GATK HaplotypeCaller			585			St. Jude SCCRIP/Baylor		SCD	SS, Sβ0	adults, pediatrics	311	274	Hb F levels	%	C	0.20377	T			beta	0.3463	0.06723				3.573e-07		linear regression		square root–transformed	age, sex, site location (St. Jude/BCM), top 10 PCs, relatedness via a genomic kinship matrix, transfusion therapy	effect = refA from a Ref | Alt format; effect allele freq. = MAF (assumption!)	unconditional analysis; mixed model regression analysis; HU therapy never started or discontinued priot to HbF measurement	SI Table 2
Evadnie Rampersaud et al, 2021	34283174		rs113103493	CBFA2T3;ACSF3	hg38	16	89024314	WGS	Illumina HiSeq X10 sequencer	BWA | GATK HaplotypeCaller			585			St. Jude SCCRIP/Baylor		SCD	SS, Sβ0	adults, pediatrics	311	274	Hb F levels	%	G	0.03339	A			beta	-0.7654	0.1495				4.213e-07		linear regression		square root–transformed	age, sex, site location (St. Jude/BCM), top 10 PCs, relatedness via a genomic kinship matrix, transfusion therapy	effect = refA from a Ref | Alt format; effect allele freq. = MAF (assumption!)	unconditional analysis; mixed model regression analysis; HU therapy never started or discontinued priot to HbF measurement	SI Table 2
Evadnie Rampersaud et al, 2021	34283174		rs554237893	TM4SF18;TM4SF1	hg38	3	149365426	WGS	Illumina HiSeq X10 sequencer	BWA | GATK HaplotypeCaller			585			St. Jude SCCRIP/Baylor		SCD	SS, Sβ0	adults, pediatrics	311	274	Hb F levels	%	A	0.13511	AGTGT			beta	-0.3092	0.06048				4.348e-07		linear regression		square root–transformed	age, sex, site location (St. Jude/BCM), top 10 PCs, relatedness via a genomic kinship matrix, transfusion therapy	effect = refA from a Ref | Alt format; effect allele freq. = MAF (assumption!)	unconditional analysis; mixed model regression analysis; HU therapy never started or discontinued priot to HbF measurement	SI Table 2
Evadnie Rampersaud et al, 2021	34283174		rs111504351	CBFA2T3;ACSF3	hg38	16	89028448	WGS	Illumina HiSeq X10 sequencer	BWA | GATK HaplotypeCaller			585			St. Jude SCCRIP/Baylor		SCD	SS, Sβ0	adults, pediatrics	311	274	Hb F levels	%	G	0.0351	A			beta	-0.7427	0.1453				4.391e-07		linear regression		square root–transformed	age, sex, site location (St. Jude/BCM), top 10 PCs, relatedness via a genomic kinship matrix, transfusion therapy	effect = refA from a Ref | Alt format; effect allele freq. = MAF (assumption!)	unconditional analysis; mixed model regression analysis; HU therapy never started or discontinued priot to HbF measurement	SI Table 2
Evadnie Rampersaud et al, 2021	34283174		rs111473037	CBFA2T3;ACSF3	hg38	16	89031923	WGS	Illumina HiSeq X10 sequencer	BWA | GATK HaplotypeCaller			585			St. Jude SCCRIP/Baylor		SCD	SS, Sβ0	adults, pediatrics	311	274	Hb F levels	%	G	0.0351	A			beta	-0.7427	0.1453				4.391e-07		linear regression		square root–transformed	age, sex, site location (St. Jude/BCM), top 10 PCs, relatedness via a genomic kinship matrix, transfusion therapy	effect = refA from a Ref | Alt format; effect allele freq. = MAF (assumption!)	unconditional analysis; mixed model regression analysis; HU therapy never started or discontinued priot to HbF measurement	SI Table 2
Evadnie Rampersaud et al, 2021	34283174		rs12924595	MPHOSPH6;CDH13	hg38	16	82435150	WGS	Illumina HiSeq X10 sequencer	BWA | GATK HaplotypeCaller			585			St. Jude SCCRIP/Baylor		SCD	SS, Sβ0	adults, pediatrics	311	274	Hb F levels	%	A	0.17123	T			beta	-0.3732	0.07336				4.941e-07		linear regression		square root–transformed	age, sex, site location (St. Jude/BCM), top 10 PCs, relatedness via a genomic kinship matrix, transfusion therapy	effect = refA from a Ref | Alt format; effect allele freq. = MAF (assumption!)	unconditional analysis; mixed model regression analysis; HU therapy never started or discontinued priot to HbF measurement	SI Table 2
Evadnie Rampersaud et al, 2021	34283174			NONE;RAI14	hg38	5	34586820	WGS	Illumina HiSeq X10 sequencer	BWA | GATK HaplotypeCaller			585			St. Jude SCCRIP/Baylor		SCD	SS, Sβ0	adults, pediatrics	311	274	Hb F levels	%	CA	0.26433	C			beta	-0.16	0.03151				5.214e-07		linear regression		square root–transformed	age, sex, site location (St. Jude/BCM), top 10 PCs, relatedness via a genomic kinship matrix, transfusion therapy	effect = refA from a Ref | Alt format; effect allele freq. = MAF (assumption!)	unconditional analysis; mixed model regression analysis; HU therapy never started or discontinued priot to HbF measurement	SI Table 2
Evadnie Rampersaud et al, 2021	34283174		rs1206016	RIMBP2;STX2	hg38	12	130728020	WGS	Illumina HiSeq X10 sequencer	BWA | GATK HaplotypeCaller			585			St. Jude SCCRIP/Baylor		SCD	SS, Sβ0	adults, pediatrics	311	274	Hb F levels	%	A	0.46318	G			beta	-0.2735	0.05393				5.323e-07		linear regression		square root–transformed	age, sex, site location (St. Jude/BCM), top 10 PCs, relatedness via a genomic kinship matrix, transfusion therapy	effect = refA from a Ref | Alt format; effect allele freq. = MAF (assumption!)	unconditional analysis; mixed model regression analysis; HU therapy never started or discontinued priot to HbF measurement	SI Table 2
Evadnie Rampersaud et al, 2021	34283174		rs9483788	HBS1L;MYB	hg38	6	135114363	WGS	Illumina HiSeq X10 sequencer	BWA | GATK HaplotypeCaller			585			St. Jude SCCRIP/Baylor		SCD	SS, Sβ0	adults, pediatrics	311	274	Hb F levels	%	T	0.06164	C			beta	0.5537	0.1097				5.986e-07		linear regression		square root–transformed	age, sex, site location (St. Jude/BCM), top 10 PCs, relatedness via a genomic kinship matrix, transfusion therapy	effect = refA from a Ref | Alt format; effect allele freq. = MAF (assumption!)	unconditional analysis; mixed model regression analysis; HU therapy never started or discontinued priot to HbF measurement	SI Table 2
Evadnie Rampersaud et al, 2021	34283174		rs115233623	CBFA2T3;ACSF3	hg38	16	89024128	WGS	Illumina HiSeq X10 sequencer	BWA | GATK HaplotypeCaller			585			St. Jude SCCRIP/Baylor		SCD	SS, Sβ0	adults, pediatrics	311	274	Hb F levels	%	A	0.03253	T			beta	-0.7647	0.1516				6.104e-07		linear regression		square root–transformed	age, sex, site location (St. Jude/BCM), top 10 PCs, relatedness via a genomic kinship matrix, transfusion therapy	effect = refA from a Ref | Alt format; effect allele freq. = MAF (assumption!)	unconditional analysis; mixed model regression analysis; HU therapy never started or discontinued priot to HbF measurement	SI Table 2
Evadnie Rampersaud et al, 2021	34283174		rs7579014	BCL11A	hg38	2	60480759	WGS	Illumina HiSeq X10 sequencer	BWA | GATK HaplotypeCaller			585			St. Jude SCCRIP/Baylor		SCD	SS, Sβ0	adults, pediatrics	311	274	Hb F levels	%	G	0.49144	A			beta	-0.265	0.05272				6.704e-07		linear regression		square root–transformed	age, sex, site location (St. Jude/BCM), top 10 PCs, relatedness via a genomic kinship matrix, transfusion therapy	effect = refA from a Ref | Alt format; effect allele freq. = MAF (assumption!)	unconditional analysis; mixed model regression analysis; HU therapy never started or discontinued priot to HbF measurement	SI Table 2
Evadnie Rampersaud et al, 2021	34283174		rs16909560	OR52E2;OR52E1	hg38	11	5064679	WGS	Illumina HiSeq X10 sequencer	BWA | GATK HaplotypeCaller			585			St. Jude SCCRIP/Baylor		SCD	SS, Sβ0	adults, pediatrics	311	274	Hb F levels	%	A	0.125	G			beta	0.4133	0.08252				7.344e-07		linear regression		square root–transformed	age, sex, site location (St. Jude/BCM), top 10 PCs, relatedness via a genomic kinship matrix, transfusion therapy	effect = refA from a Ref | Alt format; effect allele freq. = MAF (assumption!)	unconditional analysis; mixed model regression analysis; HU therapy never started or discontinued priot to HbF measurement	SI Table 2
Evadnie Rampersaud et al, 2021	34283174		rs6700968	MIR3916	hg38	1	247202546	WGS	Illumina HiSeq X10 sequencer	BWA | GATK HaplotypeCaller			585			St. Jude SCCRIP/Baylor		SCD	SS, Sβ0	adults, pediatrics	311	274	Hb F levels	%	T	0.11216	A			beta	-0.4353	0.08693				7.362e-07		linear regression		square root–transformed	age, sex, site location (St. Jude/BCM), top 10 PCs, relatedness via a genomic kinship matrix, transfusion therapy	effect = refA from a Ref | Alt format; effect allele freq. = MAF (assumption!)	unconditional analysis; mixed model regression analysis; HU therapy never started or discontinued priot to HbF measurement	SI Table 2
Evadnie Rampersaud et al, 2021	34283174		rs140650881	OR52Z1	hg38	11	5177574	WGS	Illumina HiSeq X10 sequencer	BWA | GATK HaplotypeCaller			585			St. Jude SCCRIP/Baylor		SCD	SS, Sβ0	adults, pediatrics	311	274	Hb F levels	%	AT	0.10616	A			beta	0.3623	0.07238				7.456e-07		linear regression		square root–transformed	age, sex, site location (St. Jude/BCM), top 10 PCs, relatedness via a genomic kinship matrix, transfusion therapy	effect = refA from a Ref | Alt format; effect allele freq. = MAF (assumption!)	unconditional analysis; mixed model regression analysis; HU therapy never started or discontinued priot to HbF measurement	SI Table 2
Evadnie Rampersaud et al, 2021	34283174		rs112021045	CBFA2T3;ACSF3	hg38	16	89032339	WGS	Illumina HiSeq X10 sequencer	BWA | GATK HaplotypeCaller			585			St. Jude SCCRIP/Baylor		SCD	SS, Sβ0	adults, pediatrics	311	274	Hb F levels	%	G	0.03425	A			beta	-0.7368	0.1477				8.079e-07		linear regression		square root–transformed	age, sex, site location (St. Jude/BCM), top 10 PCs, relatedness via a genomic kinship matrix, transfusion therapy	effect = refA from a Ref | Alt format; effect allele freq. = MAF (assumption!)	unconditional analysis; mixed model regression analysis; HU therapy never started or discontinued priot to HbF measurement	SI Table 2
Evadnie Rampersaud et al, 2021	34283174		rs139804723	LOXL4;PYROXD2	hg38	10	98348664	WGS	Illumina HiSeq X10 sequencer	BWA | GATK HaplotypeCaller			585			St. Jude SCCRIP/Baylor		SCD	SS, Sβ0	adults, pediatrics	311	274	Hb F levels	%	C	0.01027	T			beta	1.298	0.2614				9.079e-07		linear regression		square root–transformed	age, sex, site location (St. Jude/BCM), top 10 PCs, relatedness via a genomic kinship matrix, transfusion therapy	effect = refA from a Ref | Alt format; effect allele freq. = MAF (assumption!)	unconditional analysis; mixed model regression analysis; HU therapy never started or discontinued priot to HbF measurement	SI Table 2
Evadnie Rampersaud et al, 2021	34283174		rs113975813	CBFA2T3;ACSF3	hg38	16	89031076	WGS	Illumina HiSeq X10 sequencer	BWA | GATK HaplotypeCaller			585			St. Jude SCCRIP/Baylor		SCD	SS, Sβ0	adults, pediatrics	311	274	Hb F levels	%	A	0.04024	T			beta	-0.6648	0.134				9.276e-07		linear regression		square root–transformed	age, sex, site location (St. Jude/BCM), top 10 PCs, relatedness via a genomic kinship matrix, transfusion therapy	effect = refA from a Ref | Alt format; effect allele freq. = MAF (assumption!)	unconditional analysis; mixed model regression analysis; HU therapy never started or discontinued priot to HbF measurement	SI Table 2
Evadnie Rampersaud et al, 2021	34283174		rs11036801	OR51B4;OR51B2	hg38	11	5321981	WGS	Illumina HiSeq X10 sequencer	BWA | GATK HaplotypeCaller			585			St. Jude SCCRIP/Baylor		SCD	SS, Sβ0	adults, pediatrics	311	274	Hb F levels	%	C	0.11644	T			beta	0.4163	0.08392				9.304e-07		linear regression		square root–transformed	age, sex, site location (St. Jude/BCM), top 10 PCs, relatedness via a genomic kinship matrix, transfusion therapy	effect = refA from a Ref | Alt format; effect allele freq. = MAF (assumption!)	unconditional analysis; mixed model regression analysis; HU therapy never started or discontinued priot to HbF measurement	SI Table 2
Evadnie Rampersaud et al, 2021	34283174		rs79813524	LINC01793;MIR4432HG	hg38	2	59968183	WGS	Illumina HiSeq X10 sequencer	BWA | GATK HaplotypeCaller			585			St. Jude SCCRIP/Baylor		SCD	SS, Sβ0	adults, pediatrics	311	274	Hb F levels	%	C	0.03596	T			beta	0.7041	0.1422				9.634e-07		linear regression		square root–transformed	age, sex, site location (St. Jude/BCM), top 10 PCs, relatedness via a genomic kinship matrix, transfusion therapy	effect = refA from a Ref | Alt format; effect allele freq. = MAF (assumption!)	unconditional analysis; mixed model regression analysis; HU therapy never started or discontinued priot to HbF measurement	SI Table 2
Evadnie Rampersaud et al, 2021	34283174		rs145810852	LINC02614;FAM86JP	hg38	3	125913825	WGS	Illumina HiSeq X10 sequencer	BWA | GATK HaplotypeCaller			585			St. Jude SCCRIP/Baylor		SCD	SS, Sβ0	adults, pediatrics	311	274	Hb F levels	%	C	0.07804	A			beta	-0.3074	0.06221				1.023e-06		linear regression		square root–transformed	age, sex, site location (St. Jude/BCM), top 10 PCs, relatedness via a genomic kinship matrix, transfusion therapy	effect = refA from a Ref | Alt format; effect allele freq. = MAF (assumption!)	unconditional analysis; mixed model regression analysis; HU therapy never started or discontinued priot to HbF measurement	SI Table 2
Evadnie Rampersaud et al, 2021	34283174		rs17863754	USP40;UGT1A8	hg38	2	233597577	WGS	Illumina HiSeq X10 sequencer	BWA | GATK HaplotypeCaller			585			St. Jude SCCRIP/Baylor		SCD	SS, Sβ0	adults, pediatrics	311	274	Hb F levels	%	A	0.28938	G			beta	-0.2933	0.05941				1.039e-06		linear regression		square root–transformed	age, sex, site location (St. Jude/BCM), top 10 PCs, relatedness via a genomic kinship matrix, transfusion therapy	effect = refA from a Ref | Alt format; effect allele freq. = MAF (assumption!)	unconditional analysis; mixed model regression analysis; HU therapy never started or discontinued priot to HbF measurement	SI Table 2
Evadnie Rampersaud et al, 2021	34283174		rs199992692	LOC105370980;LINC02207	hg38	15	93388904	WGS	Illumina HiSeq X10 sequencer	BWA | GATK HaplotypeCaller			585			St. Jude SCCRIP/Baylor		SCD	SS, Sβ0	adults, pediatrics	311	274	Hb F levels	%	GT	0.01209	G			beta	1.199	0.2452				1.323e-06		linear regression		square root–transformed	age, sex, site location (St. Jude/BCM), top 10 PCs, relatedness via a genomic kinship matrix, transfusion therapy	effect = refA from a Ref | Alt format; effect allele freq. = MAF (assumption!)	unconditional analysis; mixed model regression analysis; HU therapy never started or discontinued priot to HbF measurement	SI Table 2
Evadnie Rampersaud et al, 2021	34283174		rs114947394	BRINP1;LINC01613	hg38	9	119572117	WGS	Illumina HiSeq X10 sequencer	BWA | GATK HaplotypeCaller			585			St. Jude SCCRIP/Baylor		SCD	SS, Sβ0	adults, pediatrics	311	274	Hb F levels	%	C	0.04538	T			beta	0.6311	0.1293				1.367e-06		linear regression		square root–transformed	age, sex, site location (St. Jude/BCM), top 10 PCs, relatedness via a genomic kinship matrix, transfusion therapy	effect = refA from a Ref | Alt format; effect allele freq. = MAF (assumption!)	unconditional analysis; mixed model regression analysis; HU therapy never started or discontinued priot to HbF measurement	SI Table 2
Evadnie Rampersaud et al, 2021	34283174		rs10605881	OR51B4;OR51B2	hg38	11	5320801	WGS	Illumina HiSeq X10 sequencer	BWA | GATK HaplotypeCaller			585			St. Jude SCCRIP/Baylor		SCD	SS, Sβ0	adults, pediatrics	311	274	Hb F levels	%	AGTT	0.11301	A			beta	0.4118	0.08455				1.442e-06		linear regression		square root–transformed	age, sex, site location (St. Jude/BCM), top 10 PCs, relatedness via a genomic kinship matrix, transfusion therapy	effect = refA from a Ref | Alt format; effect allele freq. = MAF (assumption!)	unconditional analysis; mixed model regression analysis; HU therapy never started or discontinued priot to HbF measurement	SI Table 2
Evadnie Rampersaud et al, 2021	34283174		rs528396884	LOC105370980;LINC02207	hg38	15	93391462	WGS	Illumina HiSeq X10 sequencer	BWA | GATK HaplotypeCaller			585			St. Jude SCCRIP/Baylor		SCD	SS, Sβ0	adults, pediatrics	311	274	Hb F levels	%	A	0.01199	G			beta	1.193	0.2452				1.489e-06		linear regression		square root–transformed	age, sex, site location (St. Jude/BCM), top 10 PCs, relatedness via a genomic kinship matrix, transfusion therapy	effect = refA from a Ref | Alt format; effect allele freq. = MAF (assumption!)	unconditional analysis; mixed model regression analysis; HU therapy never started or discontinued priot to HbF measurement	SI Table 2
Evadnie Rampersaud et al, 2021	34283174		rs569930141	LOC105370980;LINC02207	hg38	15	93394575	WGS	Illumina HiSeq X10 sequencer	BWA | GATK HaplotypeCaller			585			St. Jude SCCRIP/Baylor		SCD	SS, Sβ0	adults, pediatrics	311	274	Hb F levels	%	C	0.01199	T			beta	1.193	0.2452				1.489e-06		linear regression		square root–transformed	age, sex, site location (St. Jude/BCM), top 10 PCs, relatedness via a genomic kinship matrix, transfusion therapy	effect = refA from a Ref | Alt format; effect allele freq. = MAF (assumption!)	unconditional analysis; mixed model regression analysis; HU therapy never started or discontinued priot to HbF measurement	SI Table 2
Evadnie Rampersaud et al, 2021	34283174		rs144631627	LOC105370980;LINC02207	hg38	15	93395192	WGS	Illumina HiSeq X10 sequencer	BWA | GATK HaplotypeCaller			585			St. Jude SCCRIP/Baylor		SCD	SS, Sβ0	adults, pediatrics	311	274	Hb F levels	%	C	0.01199	T			beta	1.193	0.2452				1.489e-06		linear regression		square root–transformed	age, sex, site location (St. Jude/BCM), top 10 PCs, relatedness via a genomic kinship matrix, transfusion therapy	effect = refA from a Ref | Alt format; effect allele freq. = MAF (assumption!)	unconditional analysis; mixed model regression analysis; HU therapy never started or discontinued priot to HbF measurement	SI Table 2
Evadnie Rampersaud et al, 2021	34283174		rs546328770	LOC105370980;LINC02207	hg38	15	93396394	WGS	Illumina HiSeq X10 sequencer	BWA | GATK HaplotypeCaller			585			St. Jude SCCRIP/Baylor		SCD	SS, Sβ0	adults, pediatrics	311	274	Hb F levels	%	A	0.01199	C			beta	1.193	0.2452				1.489e-06		linear regression		square root–transformed	age, sex, site location (St. Jude/BCM), top 10 PCs, relatedness via a genomic kinship matrix, transfusion therapy	effect = refA from a Ref | Alt format; effect allele freq. = MAF (assumption!)	unconditional analysis; mixed model regression analysis; HU therapy never started or discontinued priot to HbF measurement	SI Table 2
Evadnie Rampersaud et al, 2021	34283174		rs143779076	LOC105370980;LINC02207	hg38	15	93396925	WGS	Illumina HiSeq X10 sequencer	BWA | GATK HaplotypeCaller			585			St. Jude SCCRIP/Baylor		SCD	SS, Sβ0	adults, pediatrics	311	274	Hb F levels	%	C	0.01199	T			beta	1.193	0.2452				1.489e-06		linear regression		square root–transformed	age, sex, site location (St. Jude/BCM), top 10 PCs, relatedness via a genomic kinship matrix, transfusion therapy	effect = refA from a Ref | Alt format; effect allele freq. = MAF (assumption!)	unconditional analysis; mixed model regression analysis; HU therapy never started or discontinued priot to HbF measurement	SI Table 2
Evadnie Rampersaud et al, 2021	34283174		rs563406743	LOC105370980;LINC02207	hg38	15	93401034	WGS	Illumina HiSeq X10 sequencer	BWA | GATK HaplotypeCaller			585			St. Jude SCCRIP/Baylor		SCD	SS, Sβ0	adults, pediatrics	311	274	Hb F levels	%	G	0.01199	A			beta	1.193	0.2452				1.489e-06		linear regression		square root–transformed	age, sex, site location (St. Jude/BCM), top 10 PCs, relatedness via a genomic kinship matrix, transfusion therapy	effect = refA from a Ref | Alt format; effect allele freq. = MAF (assumption!)	unconditional analysis; mixed model regression analysis; HU therapy never started or discontinued priot to HbF measurement	SI Table 2
Evadnie Rampersaud et al, 2021	34283174		rs147541947	LOC105370980;LINC02207	hg38	15	93409355	WGS	Illumina HiSeq X10 sequencer	BWA | GATK HaplotypeCaller			585			St. Jude SCCRIP/Baylor		SCD	SS, Sβ0	adults, pediatrics	311	274	Hb F levels	%	G	0.01199	T			beta	1.193	0.2452				1.489e-06		linear regression		square root–transformed	age, sex, site location (St. Jude/BCM), top 10 PCs, relatedness via a genomic kinship matrix, transfusion therapy	effect = refA from a Ref | Alt format; effect allele freq. = MAF (assumption!)	unconditional analysis; mixed model regression analysis; HU therapy never started or discontinued priot to HbF measurement	SI Table 2
Evadnie Rampersaud et al, 2021	34283174		rs188611818	LOC105370980;LINC02207	hg38	15	93405067	WGS	Illumina HiSeq X10 sequencer	BWA | GATK HaplotypeCaller			585			St. Jude SCCRIP/Baylor		SCD	SS, Sβ0	adults, pediatrics	311	274	Hb F levels	%	G	0.01284	A			beta	1.15	0.2368				1.537e-06		linear regression		square root–transformed	age, sex, site location (St. Jude/BCM), top 10 PCs, relatedness via a genomic kinship matrix, transfusion therapy	effect = refA from a Ref | Alt format; effect allele freq. = MAF (assumption!)	unconditional analysis; mixed model regression analysis; HU therapy never started or discontinued priot to HbF measurement	SI Table 2
Evadnie Rampersaud et al, 2021	34283174		rs147007410	ZNF32-AS3;LINC02658	hg38	10	43707229	WGS	Illumina HiSeq X10 sequencer	BWA | GATK HaplotypeCaller			585			St. Jude SCCRIP/Baylor		SCD	SS, Sβ0	adults, pediatrics	311	274	Hb F levels	%	G	0.04538	GAA			beta	-0.5879	0.1214				1.637e-06		linear regression		square root–transformed	age, sex, site location (St. Jude/BCM), top 10 PCs, relatedness via a genomic kinship matrix, transfusion therapy	effect = refA from a Ref | Alt format; effect allele freq. = MAF (assumption!)	unconditional analysis; mixed model regression analysis; HU therapy never started or discontinued priot to HbF measurement	SI Table 2
Evadnie Rampersaud et al, 2021	34283174		rs11238662	ZNF32-AS3;LINC02658	hg38	10	43724528	WGS	Illumina HiSeq X10 sequencer	BWA | GATK HaplotypeCaller			585			St. Jude SCCRIP/Baylor		SCD	SS, Sβ0	adults, pediatrics	311	274	Hb F levels	%	T	0.04538	C			beta	-0.5879	0.1214				1.637e-06		linear regression		square root–transformed	age, sex, site location (St. Jude/BCM), top 10 PCs, relatedness via a genomic kinship matrix, transfusion therapy	effect = refA from a Ref | Alt format; effect allele freq. = MAF (assumption!)	unconditional analysis; mixed model regression analysis; HU therapy never started or discontinued priot to HbF measurement	SI Table 2
Evadnie Rampersaud et al, 2021	34283174		rs11238682	ZNF32-AS3;LINC02658	hg38	10	43739185	WGS	Illumina HiSeq X10 sequencer	BWA | GATK HaplotypeCaller			585			St. Jude SCCRIP/Baylor		SCD	SS, Sβ0	adults, pediatrics	311	274	Hb F levels	%	G	0.04538	T			beta	-0.5879	0.1214				1.637e-06		linear regression		square root–transformed	age, sex, site location (St. Jude/BCM), top 10 PCs, relatedness via a genomic kinship matrix, transfusion therapy	effect = refA from a Ref | Alt format; effect allele freq. = MAF (assumption!)	unconditional analysis; mixed model regression analysis; HU therapy never started or discontinued priot to HbF measurement	SI Table 2
Evadnie Rampersaud et al, 2021	34283174		rs12260078	ZNF32-AS3;LINC02658	hg38	10	43753257	WGS	Illumina HiSeq X10 sequencer	BWA | GATK HaplotypeCaller			585			St. Jude SCCRIP/Baylor		SCD	SS, Sβ0	adults, pediatrics	311	274	Hb F levels	%	C	0.04538	T			beta	-0.5879	0.1214				1.637e-06		linear regression		square root–transformed	age, sex, site location (St. Jude/BCM), top 10 PCs, relatedness via a genomic kinship matrix, transfusion therapy	effect = refA from a Ref | Alt format; effect allele freq. = MAF (assumption!)	unconditional analysis; mixed model regression analysis; HU therapy never started or discontinued priot to HbF measurement	SI Table 2
Evadnie Rampersaud et al, 2021	34283174		rs35979783	PPP2R2B	hg38	5	146728871	WGS	Illumina HiSeq X10 sequencer	BWA | GATK HaplotypeCaller			585			St. Jude SCCRIP/Baylor		SCD	SS, Sβ0	adults, pediatrics	311	274	Hb F levels	%	T	0.02997	C			beta	0.767	0.1585				1.68e-06		linear regression		square root–transformed	age, sex, site location (St. Jude/BCM), top 10 PCs, relatedness via a genomic kinship matrix, transfusion therapy	effect = refA from a Ref | Alt format; effect allele freq. = MAF (assumption!)	unconditional analysis; mixed model regression analysis; HU therapy never started or discontinued priot to HbF measurement	SI Table 2
Evadnie Rampersaud et al, 2021	34283174		rs116491861	ZNF32-AS3;LINC02658	hg38	10	43763072	WGS	Illumina HiSeq X10 sequencer	BWA | GATK HaplotypeCaller			585			St. Jude SCCRIP/Baylor		SCD	SS, Sβ0	adults, pediatrics	311	274	Hb F levels	%	G	0.04452	A			beta	-0.5911	0.1222				1.697e-06		linear regression		square root–transformed	age, sex, site location (St. Jude/BCM), top 10 PCs, relatedness via a genomic kinship matrix, transfusion therapy	effect = refA from a Ref | Alt format; effect allele freq. = MAF (assumption!)	unconditional analysis; mixed model regression analysis; HU therapy never started or discontinued priot to HbF measurement	SI Table 2
Evadnie Rampersaud et al, 2021	34283174		rs75696754	OR52Z1;OR51V1	hg38	11	5184681	WGS	Illumina HiSeq X10 sequencer	BWA | GATK HaplotypeCaller			585			St. Jude SCCRIP/Baylor		SCD	SS, Sβ0	adults, pediatrics	311	274	Hb F levels	%	T	0.09605	A			beta	0.4371	0.09049				1.752e-06		linear regression		square root–transformed	age, sex, site location (St. Jude/BCM), top 10 PCs, relatedness via a genomic kinship matrix, transfusion therapy	effect = refA from a Ref | Alt format; effect allele freq. = MAF (assumption!)	unconditional analysis; mixed model regression analysis; HU therapy never started or discontinued priot to HbF measurement	SI Table 2
Evadnie Rampersaud et al, 2021	34283174		rs11826430	OR51B4;OR51B2	hg38	11	5309629	WGS	Illumina HiSeq X10 sequencer	BWA | GATK HaplotypeCaller			585			St. Jude SCCRIP/Baylor		SCD	SS, Sβ0	adults, pediatrics	311	274	Hb F levels	%	G	0.10959	T			beta	0.4109	0.08523				1.834e-06		linear regression		square root–transformed	age, sex, site location (St. Jude/BCM), top 10 PCs, relatedness via a genomic kinship matrix, transfusion therapy	effect = refA from a Ref | Alt format; effect allele freq. = MAF (assumption!)	unconditional analysis; mixed model regression analysis; HU therapy never started or discontinued priot to HbF measurement	SI Table 2
Evadnie Rampersaud et al, 2021	34283174		rs550468849	ANAPC5;RNF34	hg38	12	121391567	WGS	Illumina HiSeq X10 sequencer	BWA | GATK HaplotypeCaller			585			St. Jude SCCRIP/Baylor		SCD	SS, Sβ0	adults, pediatrics	311	274	Hb F levels	%	T	0.34589	TA			beta	-0.2504	0.05194				1.837e-06		linear regression		square root–transformed	age, sex, site location (St. Jude/BCM), top 10 PCs, relatedness via a genomic kinship matrix, transfusion therapy	effect = refA from a Ref | Alt format; effect allele freq. = MAF (assumption!)	unconditional analysis; mixed model regression analysis; HU therapy never started or discontinued priot to HbF measurement	SI Table 2
Evadnie Rampersaud et al, 2021	34283174		rs17154150	ZNF32-AS3;LINC02658	hg38	10	43698501	WGS	Illumina HiSeq X10 sequencer	BWA | GATK HaplotypeCaller			585			St. Jude SCCRIP/Baylor		SCD	SS, Sβ0	adults, pediatrics	311	274	Hb F levels	%	C	0.04623	G			beta	-0.5779	0.1205				2.057e-06		linear regression		square root–transformed	age, sex, site location (St. Jude/BCM), top 10 PCs, relatedness via a genomic kinship matrix, transfusion therapy	effect = refA from a Ref | Alt format; effect allele freq. = MAF (assumption!)	unconditional analysis; mixed model regression analysis; HU therapy never started or discontinued priot to HbF measurement	SI Table 2
Evadnie Rampersaud et al, 2021	34283174		rs79983865	OR52E2;OR52E1	hg38	11	5063969	WGS	Illumina HiSeq X10 sequencer	BWA | GATK HaplotypeCaller			585			St. Jude SCCRIP/Baylor		SCD	SS, Sβ0	adults, pediatrics	311	274	Hb F levels	%	T	0.10959	A			beta	0.4114	0.08577				2.061e-06		linear regression		square root–transformed	age, sex, site location (St. Jude/BCM), top 10 PCs, relatedness via a genomic kinship matrix, transfusion therapy	effect = refA from a Ref | Alt format; effect allele freq. = MAF (assumption!)	unconditional analysis; mixed model regression analysis; HU therapy never started or discontinued priot to HbF measurement	SI Table 2
Evadnie Rampersaud et al, 2021	34283174		rs11036757	OR51B4;OR51B2	hg38	11	5313914	WGS	Illumina HiSeq X10 sequencer	BWA | GATK HaplotypeCaller			585			St. Jude SCCRIP/Baylor		SCD	SS, Sβ0	adults, pediatrics	311	274	Hb F levels	%	A	0.10445	G			beta	0.4146	0.08644				2.07e-06		linear regression		square root–transformed	age, sex, site location (St. Jude/BCM), top 10 PCs, relatedness via a genomic kinship matrix, transfusion therapy	effect = refA from a Ref | Alt format; effect allele freq. = MAF (assumption!)	unconditional analysis; mixed model regression analysis; HU therapy never started or discontinued priot to HbF measurement	SI Table 2
Evadnie Rampersaud et al, 2021	34283174		rs11036780	OR51B4;OR51B2	hg38	11	5317453	WGS	Illumina HiSeq X10 sequencer	BWA | GATK HaplotypeCaller			585			St. Jude SCCRIP/Baylor		SCD	SS, Sβ0	adults, pediatrics	311	274	Hb F levels	%	G	0.10445	C			beta	0.4146	0.08644				2.07e-06		linear regression		square root–transformed	age, sex, site location (St. Jude/BCM), top 10 PCs, relatedness via a genomic kinship matrix, transfusion therapy	effect = refA from a Ref | Alt format; effect allele freq. = MAF (assumption!)	unconditional analysis; mixed model regression analysis; HU therapy never started or discontinued priot to HbF measurement	SI Table 2
Evadnie Rampersaud et al, 2021	34283174		rs139590213	IGFBP3;LOC730338	hg38	7	45926694	WGS	Illumina HiSeq X10 sequencer	BWA | GATK HaplotypeCaller			585			St. Jude SCCRIP/Baylor		SCD	SS, Sβ0	adults, pediatrics	311	274	Hb F levels	%	A	0.0214	ACAGTGTTATTAATTGTTTT			beta	-0.8398	0.1752				2.104e-06		linear regression		square root–transformed	age, sex, site location (St. Jude/BCM), top 10 PCs, relatedness via a genomic kinship matrix, transfusion therapy	effect = refA from a Ref | Alt format; effect allele freq. = MAF (assumption!)	unconditional analysis; mixed model regression analysis; HU therapy never started or discontinued priot to HbF measurement	SI Table 2
Evadnie Rampersaud et al, 2021	34283174		rs2342395	IGFBP3;LOC730338	hg38	7	45935616	WGS	Illumina HiSeq X10 sequencer	BWA | GATK HaplotypeCaller			585			St. Jude SCCRIP/Baylor		SCD	SS, Sβ0	adults, pediatrics	311	274	Hb F levels	%	A	0.0214	G			beta	-0.8398	0.1752				2.104e-06		linear regression		square root–transformed	age, sex, site location (St. Jude/BCM), top 10 PCs, relatedness via a genomic kinship matrix, transfusion therapy	effect = refA from a Ref | Alt format; effect allele freq. = MAF (assumption!)	unconditional analysis; mixed model regression analysis; HU therapy never started or discontinued priot to HbF measurement	SI Table 2
Evadnie Rampersaud et al, 2021	34283174		rs4888877	WWOX	hg38	16	78914567	WGS	Illumina HiSeq X10 sequencer	BWA | GATK HaplotypeCaller			585			St. Jude SCCRIP/Baylor		SCD	SS, Sβ0	adults, pediatrics	311	274	Hb F levels	%	T	0.32192	A			beta	0.2771	0.05787				2.143e-06		linear regression		square root–transformed	age, sex, site location (St. Jude/BCM), top 10 PCs, relatedness via a genomic kinship matrix, transfusion therapy	effect = refA from a Ref | Alt format; effect allele freq. = MAF (assumption!)	unconditional analysis; mixed model regression analysis; HU therapy never started or discontinued priot to HbF measurement	SI Table 2
Evadnie Rampersaud et al, 2021	34283174		rs145322709	LINC01667;BAGE	hg38	21	10399098	WGS	Illumina HiSeq X10 sequencer	BWA | GATK HaplotypeCaller			585			St. Jude SCCRIP/Baylor		SCD	SS, Sβ0	adults, pediatrics	311	274	Hb F levels	%	C	0.11729	T			beta	-0.4194	0.08784				2.298e-06		linear regression		square root–transformed	age, sex, site location (St. Jude/BCM), top 10 PCs, relatedness via a genomic kinship matrix, transfusion therapy	effect = refA from a Ref | Alt format; effect allele freq. = MAF (assumption!)	unconditional analysis; mixed model regression analysis; HU therapy never started or discontinued priot to HbF measurement	SI Table 2
Evadnie Rampersaud et al, 2021	34283174		rs13262053	DLGAP2	hg38	8	1335941	WGS	Illumina HiSeq X10 sequencer	BWA | GATK HaplotypeCaller			585			St. Jude SCCRIP/Baylor		SCD	SS, Sβ0	adults, pediatrics	311	274	Hb F levels	%	G	0.12072	A			beta	0.395	0.08277				2.319e-06		linear regression		square root–transformed	age, sex, site location (St. Jude/BCM), top 10 PCs, relatedness via a genomic kinship matrix, transfusion therapy	effect = refA from a Ref | Alt format; effect allele freq. = MAF (assumption!)	unconditional analysis; mixed model regression analysis; HU therapy never started or discontinued priot to HbF measurement	SI Table 2
Evadnie Rampersaud et al, 2021	34283174		rs76803900	LINC00052	hg38	15	87576110	WGS	Illumina HiSeq X10 sequencer	BWA | GATK HaplotypeCaller			585			St. Jude SCCRIP/Baylor		SCD	SS, Sβ0	adults, pediatrics	311	274	Hb F levels	%	C	0.05651	T			beta	-0.554	0.1161				2.337e-06		linear regression		square root–transformed	age, sex, site location (St. Jude/BCM), top 10 PCs, relatedness via a genomic kinship matrix, transfusion therapy	effect = refA from a Ref | Alt format; effect allele freq. = MAF (assumption!)	unconditional analysis; mixed model regression analysis; HU therapy never started or discontinued priot to HbF measurement	SI Table 2
Evadnie Rampersaud et al, 2021	34283174		rs6728792	USP40;UGT1A8	hg38	2	233600046	WGS	Illumina HiSeq X10 sequencer	BWA | GATK HaplotypeCaller			585			St. Jude SCCRIP/Baylor		SCD	SS, Sβ0	adults, pediatrics	311	274	Hb F levels	%	A	0.29024	C			beta	-0.2833	0.05948				2.43e-06		linear regression		square root–transformed	age, sex, site location (St. Jude/BCM), top 10 PCs, relatedness via a genomic kinship matrix, transfusion therapy	effect = refA from a Ref | Alt format; effect allele freq. = MAF (assumption!)	unconditional analysis; mixed model regression analysis; HU therapy never started or discontinued priot to HbF measurement	SI Table 2
Evadnie Rampersaud et al, 2021	34283174		rs61901700	CTSC;GRM5	hg38	11	88347379	WGS	Illumina HiSeq X10 sequencer	BWA | GATK HaplotypeCaller			585			St. Jude SCCRIP/Baylor		SCD	SS, Sβ0	adults, pediatrics	311	274	Hb F levels	%	C	0.0976	G			beta	0.4339	0.09117				2.463e-06		linear regression		square root–transformed	age, sex, site location (St. Jude/BCM), top 10 PCs, relatedness via a genomic kinship matrix, transfusion therapy	effect = refA from a Ref | Alt format; effect allele freq. = MAF (assumption!)	unconditional analysis; mixed model regression analysis; HU therapy never started or discontinued priot to HbF measurement	SI Table 2
Evadnie Rampersaud et al, 2021	34283174		rs137965716	CSNKA2IP;EPHA3	hg38	3	88523354	WGS	Illumina HiSeq X10 sequencer	BWA | GATK HaplotypeCaller			585			St. Jude SCCRIP/Baylor		SCD	SS, Sβ0	adults, pediatrics	311	274	Hb F levels	%	C	0.02568	T			beta	-0.8085	0.17				2.503e-06		linear regression		square root–transformed	age, sex, site location (St. Jude/BCM), top 10 PCs, relatedness via a genomic kinship matrix, transfusion therapy	effect = refA from a Ref | Alt format; effect allele freq. = MAF (assumption!)	unconditional analysis; mixed model regression analysis; HU therapy never started or discontinued priot to HbF measurement	SI Table 2
Evadnie Rampersaud et al, 2021	34283174		rs1378743	OR52E1	hg38	11	5069512	WGS	Illumina HiSeq X10 sequencer	BWA | GATK HaplotypeCaller			585			St. Jude SCCRIP/Baylor		SCD	SS, Sβ0	adults, pediatrics	311	274	Hb F levels	%	C	0.17551	T			beta	-0.3321	0.06983				2.515e-06		linear regression		square root–transformed	age, sex, site location (St. Jude/BCM), top 10 PCs, relatedness via a genomic kinship matrix, transfusion therapy	effect = refA from a Ref | Alt format; effect allele freq. = MAF (assumption!)	unconditional analysis; mixed model regression analysis; HU therapy never started or discontinued priot to HbF measurement	SI Table 2
Evadnie Rampersaud et al, 2021	34283174		rs11937669	QRFPR;ANXA5	hg38	4	121646584	WGS	Illumina HiSeq X10 sequencer	BWA | GATK HaplotypeCaller			585			St. Jude SCCRIP/Baylor		SCD	SS, Sβ0	adults, pediatrics	311	274	Hb F levels	%	A	0.35959	G			beta	0.2535	0.05335				2.55e-06		linear regression		square root–transformed	age, sex, site location (St. Jude/BCM), top 10 PCs, relatedness via a genomic kinship matrix, transfusion therapy	effect = refA from a Ref | Alt format; effect allele freq. = MAF (assumption!)	unconditional analysis; mixed model regression analysis; HU therapy never started or discontinued priot to HbF measurement	SI Table 2
Evadnie Rampersaud et al, 2021	34283174		rs757448591	NLRC4	hg38	2	32231572	WGS	Illumina HiSeq X10 sequencer	BWA | GATK HaplotypeCaller			585			St. Jude SCCRIP/Baylor		SCD	SS, Sβ0	adults, pediatrics	311	274	Hb F levels	%	T	0.10827	TGC			beta	0.2084	0.04398				2.711e-06		linear regression		square root–transformed	age, sex, site location (St. Jude/BCM), top 10 PCs, relatedness via a genomic kinship matrix, transfusion therapy	effect = refA from a Ref | Alt format; effect allele freq. = MAF (assumption!)	unconditional analysis; mixed model regression analysis; HU therapy never started or discontinued priot to HbF measurement	SI Table 2
Evadnie Rampersaud et al, 2021	34283174		rs59593194	LUZP2;ANO3	hg38	11	25486503	WGS	Illumina HiSeq X10 sequencer	BWA | GATK HaplotypeCaller			585			St. Jude SCCRIP/Baylor		SCD	SS, Sβ0	adults, pediatrics	311	274	Hb F levels	%	G	0.33733	A			beta	-0.2827	0.05967				2.73e-06		linear regression		square root–transformed	age, sex, site location (St. Jude/BCM), top 10 PCs, relatedness via a genomic kinship matrix, transfusion therapy	effect = refA from a Ref | Alt format; effect allele freq. = MAF (assumption!)	unconditional analysis; mixed model regression analysis; HU therapy never started or discontinued priot to HbF measurement	SI Table 2
Evadnie Rampersaud et al, 2021	34283174		rs138222811	ACSF3	hg38	16	89121361	WGS	Illumina HiSeq X10 sequencer	BWA | GATK HaplotypeCaller			585			St. Jude SCCRIP/Baylor		SCD	SS, Sβ0	adults, pediatrics	311	274	Hb F levels	%	G	0.01712	A			beta	-0.9852	0.208				2.755e-06		linear regression		square root–transformed	age, sex, site location (St. Jude/BCM), top 10 PCs, relatedness via a genomic kinship matrix, transfusion therapy	effect = refA from a Ref | Alt format; effect allele freq. = MAF (assumption!)	unconditional analysis; mixed model regression analysis; HU therapy never started or discontinued priot to HbF measurement	SI Table 2
Evadnie Rampersaud et al, 2021	34283174		rs74656233	OR52E2;OR52E1	hg38	11	5064441	WGS	Illumina HiSeq X10 sequencer	BWA | GATK HaplotypeCaller			585			St. Jude SCCRIP/Baylor		SCD	SS, Sβ0	adults, pediatrics	311	274	Hb F levels	%	T	0.10873	C			beta	0.4068	0.08596				2.797e-06		linear regression		square root–transformed	age, sex, site location (St. Jude/BCM), top 10 PCs, relatedness via a genomic kinship matrix, transfusion therapy	effect = refA from a Ref | Alt format; effect allele freq. = MAF (assumption!)	unconditional analysis; mixed model regression analysis; HU therapy never started or discontinued priot to HbF measurement	SI Table 2
Evadnie Rampersaud et al, 2021	34283174		rs75639306	DYNLT1;SYTL3	hg38	6	158645990	WGS	Illumina HiSeq X10 sequencer	BWA | GATK HaplotypeCaller			585			St. Jude SCCRIP/Baylor		SCD	SS, Sβ0	adults, pediatrics	311	274	Hb F levels	%	C	0.07106	T			beta	-0.4827	0.1021				2.875e-06		linear regression		square root–transformed	age, sex, site location (St. Jude/BCM), top 10 PCs, relatedness via a genomic kinship matrix, transfusion therapy	effect = refA from a Ref | Alt format; effect allele freq. = MAF (assumption!)	unconditional analysis; mixed model regression analysis; HU therapy never started or discontinued priot to HbF measurement	SI Table 2
Evadnie Rampersaud et al, 2021	34283174		rs2736581	OR51B5	hg38	11	5426818	WGS	Illumina HiSeq X10 sequencer	BWA | GATK HaplotypeCaller			585			St. Jude SCCRIP/Baylor		SCD	SS, Sβ0	adults, pediatrics	311	274	Hb F levels	%	G	0.15411	A			beta	0.3554	0.07524				2.918e-06		linear regression		square root–transformed	age, sex, site location (St. Jude/BCM), top 10 PCs, relatedness via a genomic kinship matrix, transfusion therapy	effect = refA from a Ref | Alt format; effect allele freq. = MAF (assumption!)	unconditional analysis; mixed model regression analysis; HU therapy never started or discontinued priot to HbF measurement	SI Table 2
Evadnie Rampersaud et al, 2021	34283174		rs2647566	OR51B5	hg38	11	5426825	WGS	Illumina HiSeq X10 sequencer	BWA | GATK HaplotypeCaller			585			St. Jude SCCRIP/Baylor		SCD	SS, Sβ0	adults, pediatrics	311	274	Hb F levels	%	T	0.15411	C			beta	0.3554	0.07524				2.918e-06		linear regression		square root–transformed	age, sex, site location (St. Jude/BCM), top 10 PCs, relatedness via a genomic kinship matrix, transfusion therapy	effect = refA from a Ref | Alt format; effect allele freq. = MAF (assumption!)	unconditional analysis; mixed model regression analysis; HU therapy never started or discontinued priot to HbF measurement	SI Table 2
Evadnie Rampersaud et al, 2021	34283174		rs2453850	IGFBP3;LOC730338	hg38	7	45941135	WGS	Illumina HiSeq X10 sequencer	BWA | GATK HaplotypeCaller			585			St. Jude SCCRIP/Baylor		SCD	SS, Sβ0	adults, pediatrics	311	274	Hb F levels	%	G	0.02483	A			beta	-0.777	0.1645				2.919e-06		linear regression		square root–transformed	age, sex, site location (St. Jude/BCM), top 10 PCs, relatedness via a genomic kinship matrix, transfusion therapy	effect = refA from a Ref | Alt format; effect allele freq. = MAF (assumption!)	unconditional analysis; mixed model regression analysis; HU therapy never started or discontinued priot to HbF measurement	SI Table 2
Evadnie Rampersaud et al, 2021	34283174		rs4644145	IGFBP3;LOC730338	hg38	7	45952355	WGS	Illumina HiSeq X10 sequencer	BWA | GATK HaplotypeCaller			585			St. Jude SCCRIP/Baylor		SCD	SS, Sβ0	adults, pediatrics	311	274	Hb F levels	%	A	0.02483	G			beta	-0.777	0.1645				2.919e-06		linear regression		square root–transformed	age, sex, site location (St. Jude/BCM), top 10 PCs, relatedness via a genomic kinship matrix, transfusion therapy	effect = refA from a Ref | Alt format; effect allele freq. = MAF (assumption!)	unconditional analysis; mixed model regression analysis; HU therapy never started or discontinued priot to HbF measurement	SI Table 2
Evadnie Rampersaud et al, 2021	34283174		rs11036735	OR51B4;OR51B2	hg38	11	5309432	WGS	Illumina HiSeq X10 sequencer	BWA | GATK HaplotypeCaller			585			St. Jude SCCRIP/Baylor		SCD	SS, Sβ0	adults, pediatrics	311	274	Hb F levels	%	A	0.10531	T			beta	0.4069	0.0863				3.043e-06		linear regression		square root–transformed	age, sex, site location (St. Jude/BCM), top 10 PCs, relatedness via a genomic kinship matrix, transfusion therapy	effect = refA from a Ref | Alt format; effect allele freq. = MAF (assumption!)	unconditional analysis; mixed model regression analysis; HU therapy never started or discontinued priot to HbF measurement	SI Table 2
Evadnie Rampersaud et al, 2021	34283174		rs73313985	PLAC8L1	hg38	5	146094378	WGS	Illumina HiSeq X10 sequencer	BWA | GATK HaplotypeCaller			585			St. Jude SCCRIP/Baylor		SCD	SS, Sβ0	adults, pediatrics	311	274	Hb F levels	%	G	0.01627	C			beta	1.021	0.2167				3.089e-06		linear regression		square root–transformed	age, sex, site location (St. Jude/BCM), top 10 PCs, relatedness via a genomic kinship matrix, transfusion therapy	effect = refA from a Ref | Alt format; effect allele freq. = MAF (assumption!)	unconditional analysis; mixed model regression analysis; HU therapy never started or discontinued priot to HbF measurement	SI Table 2
Evadnie Rampersaud et al, 2021	34283174		rs7481985	OR51B2;OR51B5	hg38	11	5330439	WGS	Illumina HiSeq X10 sequencer	BWA | GATK HaplotypeCaller			585			St. Jude SCCRIP/Baylor		SCD	SS, Sβ0	adults, pediatrics	311	274	Hb F levels	%	C	0.17295	T			beta	0.3417	0.07256				3.12e-06		linear regression		square root–transformed	age, sex, site location (St. Jude/BCM), top 10 PCs, relatedness via a genomic kinship matrix, transfusion therapy	effect = refA from a Ref | Alt format; effect allele freq. = MAF (assumption!)	unconditional analysis; mixed model regression analysis; HU therapy never started or discontinued priot to HbF measurement	SI Table 2
Evadnie Rampersaud et al, 2021	34283174		rs1455966	OR52E1	hg38	11	5069179	WGS	Illumina HiSeq X10 sequencer	BWA | GATK HaplotypeCaller			585			St. Jude SCCRIP/Baylor		SCD	SS, Sβ0	adults, pediatrics	311	274	Hb F levels	%	G	0.16952	T			beta	-0.3314	0.07037				3.133e-06		linear regression		square root–transformed	age, sex, site location (St. Jude/BCM), top 10 PCs, relatedness via a genomic kinship matrix, transfusion therapy	effect = refA from a Ref | Alt format; effect allele freq. = MAF (assumption!)	unconditional analysis; mixed model regression analysis; HU therapy never started or discontinued priot to HbF measurement	SI Table 2
Evadnie Rampersaud et al, 2021	34283174		rs144266931	LINC00052;NTRK3	hg38	15	87651718	WGS	Illumina HiSeq X10 sequencer	BWA | GATK HaplotypeCaller			585			St. Jude SCCRIP/Baylor		SCD	SS, Sβ0	adults, pediatrics	311	274	Hb F levels	%	G	0.09932	A			beta	-0.4221	0.08974				3.211e-06		linear regression		square root–transformed	age, sex, site location (St. Jude/BCM), top 10 PCs, relatedness via a genomic kinship matrix, transfusion therapy	effect = refA from a Ref | Alt format; effect allele freq. = MAF (assumption!)	unconditional analysis; mixed model regression analysis; HU therapy never started or discontinued priot to HbF measurement	SI Table 2
Evadnie Rampersaud et al, 2021	34283174		rs11033556	OR51E2;OR51F1	hg38	11	4726287	WGS	Illumina HiSeq X10 sequencer	BWA | GATK HaplotypeCaller			585			St. Jude SCCRIP/Baylor		SCD	SS, Sβ0	adults, pediatrics	311	274	Hb F levels	%	A	0.09247	G			beta	0.4337	0.09238				3.344e-06		linear regression		square root–transformed	age, sex, site location (St. Jude/BCM), top 10 PCs, relatedness via a genomic kinship matrix, transfusion therapy	effect = refA from a Ref | Alt format; effect allele freq. = MAF (assumption!)	unconditional analysis; mixed model regression analysis; HU therapy never started or discontinued priot to HbF measurement	SI Table 2
Evadnie Rampersaud et al, 2021	34283174		rs281748	ANGPT1;RSPO2	hg38	8	107627329	WGS	Illumina HiSeq X10 sequencer	BWA | GATK HaplotypeCaller			585			St. Jude SCCRIP/Baylor		SCD	SS, Sβ0	adults, pediatrics	311	274	Hb F levels	%	G	0.30308	C			beta	-0.2656	0.05659				3.353e-06		linear regression		square root–transformed	age, sex, site location (St. Jude/BCM), top 10 PCs, relatedness via a genomic kinship matrix, transfusion therapy	effect = refA from a Ref | Alt format; effect allele freq. = MAF (assumption!)	unconditional analysis; mixed model regression analysis; HU therapy never started or discontinued priot to HbF measurement	SI Table 2
Evadnie Rampersaud et al, 2021	34283174		rs112284070	OR52E2;OR52E1	hg38	11	5063041	WGS	Illumina HiSeq X10 sequencer	BWA | GATK HaplotypeCaller			585			St. Jude SCCRIP/Baylor		SCD	SS, Sβ0	adults, pediatrics	311	274	Hb F levels	%	G	0.10788	A			beta	0.4045	0.08622				3.407e-06		linear regression		square root–transformed	age, sex, site location (St. Jude/BCM), top 10 PCs, relatedness via a genomic kinship matrix, transfusion therapy	effect = refA from a Ref | Alt format; effect allele freq. = MAF (assumption!)	unconditional analysis; mixed model regression analysis; HU therapy never started or discontinued priot to HbF measurement	SI Table 2
Evadnie Rampersaud et al, 2021	34283174		rs76988775	OR52A5;OR52A1	hg38	11	5148890	WGS	Illumina HiSeq X10 sequencer	BWA | GATK HaplotypeCaller			585			St. Jude SCCRIP/Baylor		SCD	SS, Sβ0	adults, pediatrics	311	274	Hb F levels	%	C	0.08647	G			beta	0.4388	0.09359				3.444e-06		linear regression		square root–transformed	age, sex, site location (St. Jude/BCM), top 10 PCs, relatedness via a genomic kinship matrix, transfusion therapy	effect = refA from a Ref | Alt format; effect allele freq. = MAF (assumption!)	unconditional analysis; mixed model regression analysis; HU therapy never started or discontinued priot to HbF measurement	SI Table 2
Evadnie Rampersaud et al, 2021	34283174		rs183100267	CORO1C	hg38	12	108710402	WGS	Illumina HiSeq X10 sequencer	BWA | GATK HaplotypeCaller			585			St. Jude SCCRIP/Baylor		SCD	SS, Sβ0	adults, pediatrics	311	274	Hb F levels	%	A	0.01199	T			beta	-1.18	0.2518				3.497e-06		linear regression		square root–transformed	age, sex, site location (St. Jude/BCM), top 10 PCs, relatedness via a genomic kinship matrix, transfusion therapy	effect = refA from a Ref | Alt format; effect allele freq. = MAF (assumption!)	unconditional analysis; mixed model regression analysis; HU therapy never started or discontinued priot to HbF measurement	SI Table 2
Evadnie Rampersaud et al, 2021	34283174		rs77589039	RELL1	hg38	4	37678146	WGS	Illumina HiSeq X10 sequencer	BWA | GATK HaplotypeCaller			585			St. Jude SCCRIP/Baylor		SCD	SS, Sβ0	adults, pediatrics	311	274	Hb F levels	%	G	0.06003	A			beta	0.5408	0.1155				3.519e-06		linear regression		square root–transformed	age, sex, site location (St. Jude/BCM), top 10 PCs, relatedness via a genomic kinship matrix, transfusion therapy	effect = refA from a Ref | Alt format; effect allele freq. = MAF (assumption!)	unconditional analysis; mixed model regression analysis; HU therapy never started or discontinued priot to HbF measurement	SI Table 2
Evadnie Rampersaud et al, 2021	34283174		rs74004005	LMF1	hg38	16	882806	WGS	Illumina HiSeq X10 sequencer	BWA | GATK HaplotypeCaller			585			St. Jude SCCRIP/Baylor		SCD	SS, Sβ0	adults, pediatrics	311	274	Hb F levels	%	C	0.07449	T			beta	0.484	0.1034				3.529e-06		linear regression		square root–transformed	age, sex, site location (St. Jude/BCM), top 10 PCs, relatedness via a genomic kinship matrix, transfusion therapy	effect = refA from a Ref | Alt format; effect allele freq. = MAF (assumption!)	unconditional analysis; mixed model regression analysis; HU therapy never started or discontinued priot to HbF measurement	SI Table 2
Evadnie Rampersaud et al, 2021	34283174		rs77607033	LINC00052;NTRK3	hg38	15	87586030	WGS	Illumina HiSeq X10 sequencer	BWA | GATK HaplotypeCaller			585			St. Jude SCCRIP/Baylor		SCD	SS, Sβ0	adults, pediatrics	311	274	Hb F levels	%	G	0.05736	A			beta	-0.5405	0.1155				3.582e-06		linear regression		square root–transformed	age, sex, site location (St. Jude/BCM), top 10 PCs, relatedness via a genomic kinship matrix, transfusion therapy	effect = refA from a Ref | Alt format; effect allele freq. = MAF (assumption!)	unconditional analysis; mixed model regression analysis; HU therapy never started or discontinued priot to HbF measurement	SI Table 2
Evadnie Rampersaud et al, 2021	34283174		rs538405900	LINC00299	hg38	2	8025815	WGS	Illumina HiSeq X10 sequencer	BWA | GATK HaplotypeCaller			585			St. Jude SCCRIP/Baylor		SCD	SS, Sβ0	adults, pediatrics	311	274	Hb F levels	%	T	0.13873	TA			beta	0.1491	0.03187				3.583e-06		linear regression		square root–transformed	age, sex, site location (St. Jude/BCM), top 10 PCs, relatedness via a genomic kinship matrix, transfusion therapy	effect = refA from a Ref | Alt format; effect allele freq. = MAF (assumption!)	unconditional analysis; mixed model regression analysis; HU therapy never started or discontinued priot to HbF measurement	SI Table 2
Evadnie Rampersaud et al, 2021	34283174		rs4531463	OR52E1;OR52A5	hg38	11	5078160	WGS	Illumina HiSeq X10 sequencer	BWA | GATK HaplotypeCaller			585			St. Jude SCCRIP/Baylor		SCD	SS, Sβ0	adults, pediatrics	311	274	Hb F levels	%	G	0.09161	A			beta	0.435	0.09296				3.597e-06		linear regression		square root–transformed	age, sex, site location (St. Jude/BCM), top 10 PCs, relatedness via a genomic kinship matrix, transfusion therapy	effect = refA from a Ref | Alt format; effect allele freq. = MAF (assumption!)	unconditional analysis; mixed model regression analysis; HU therapy never started or discontinued priot to HbF measurement	SI Table 2
Evadnie Rampersaud et al, 2021	34283174		rs78801161	OR52E1;OR52A5	hg38	11	5081091	WGS	Illumina HiSeq X10 sequencer	BWA | GATK HaplotypeCaller			585			St. Jude SCCRIP/Baylor		SCD	SS, Sβ0	adults, pediatrics	311	274	Hb F levels	%	G	0.09161	A			beta	0.435	0.09296				3.597e-06		linear regression		square root–transformed	age, sex, site location (St. Jude/BCM), top 10 PCs, relatedness via a genomic kinship matrix, transfusion therapy	effect = refA from a Ref | Alt format; effect allele freq. = MAF (assumption!)	unconditional analysis; mixed model regression analysis; HU therapy never started or discontinued priot to HbF measurement	SI Table 2
Evadnie Rampersaud et al, 2021	34283174		rs201476874	ARHGAP40	hg38	20	38630238	WGS	Illumina HiSeq X10 sequencer	BWA | GATK HaplotypeCaller			585			St. Jude SCCRIP/Baylor		SCD	SS, Sβ0	adults, pediatrics	311	274	Hb F levels	%	GA	0.0351	G			beta	-0.6818	0.1457				3.608e-06		linear regression		square root–transformed	age, sex, site location (St. Jude/BCM), top 10 PCs, relatedness via a genomic kinship matrix, transfusion therapy	effect = refA from a Ref | Alt format; effect allele freq. = MAF (assumption!)	unconditional analysis; mixed model regression analysis; HU therapy never started or discontinued priot to HbF measurement	SI Table 2
Evadnie Rampersaud et al, 2021	34283174		rs77869852	RELL1	hg38	4	37678372	WGS	Illumina HiSeq X10 sequencer	BWA | GATK HaplotypeCaller			585			St. Jude SCCRIP/Baylor		SCD	SS, Sβ0	adults, pediatrics	311	274	Hb F levels	%	A	0.05993	G			beta	0.5401	0.1154				3.609e-06		linear regression		square root–transformed	age, sex, site location (St. Jude/BCM), top 10 PCs, relatedness via a genomic kinship matrix, transfusion therapy	effect = refA from a Ref | Alt format; effect allele freq. = MAF (assumption!)	unconditional analysis; mixed model regression analysis; HU therapy never started or discontinued priot to HbF measurement	SI Table 2
Evadnie Rampersaud et al, 2021	34283174		rs78887719	OR51L1;OR52J3	hg38	11	5018262	WGS	Illumina HiSeq X10 sequencer	BWA | GATK HaplotypeCaller			585			St. Jude SCCRIP/Baylor		SCD	SS, Sβ0	adults, pediatrics	311	274	Hb F levels	%	T	0.11045	C			beta	0.4003	0.08556				3.615e-06		linear regression		square root–transformed	age, sex, site location (St. Jude/BCM), top 10 PCs, relatedness via a genomic kinship matrix, transfusion therapy	effect = refA from a Ref | Alt format; effect allele freq. = MAF (assumption!)	unconditional analysis; mixed model regression analysis; HU therapy never started or discontinued priot to HbF measurement	SI Table 2
Evadnie Rampersaud et al, 2021	34283174		rs57131854	CTSC;GRM5	hg38	11	88359260	WGS	Illumina HiSeq X10 sequencer	BWA | GATK HaplotypeCaller			585			St. Jude SCCRIP/Baylor		SCD	SS, Sβ0	adults, pediatrics	311	274	Hb F levels	%	G	0.10103	A			beta	0.4229	0.09045				3.669e-06		linear regression		square root–transformed	age, sex, site location (St. Jude/BCM), top 10 PCs, relatedness via a genomic kinship matrix, transfusion therapy	effect = refA from a Ref | Alt format; effect allele freq. = MAF (assumption!)	unconditional analysis; mixed model regression analysis; HU therapy never started or discontinued priot to HbF measurement	SI Table 2
Evadnie Rampersaud et al, 2021	34283174		rs61072777	CTSC;GRM5	hg38	11	88366088	WGS	Illumina HiSeq X10 sequencer	BWA | GATK HaplotypeCaller			585			St. Jude SCCRIP/Baylor		SCD	SS, Sβ0	adults, pediatrics	311	274	Hb F levels	%	T	0.10103	C			beta	0.4229	0.09045				3.669e-06		linear regression		square root–transformed	age, sex, site location (St. Jude/BCM), top 10 PCs, relatedness via a genomic kinship matrix, transfusion therapy	effect = refA from a Ref | Alt format; effect allele freq. = MAF (assumption!)	unconditional analysis; mixed model regression analysis; HU therapy never started or discontinued priot to HbF measurement	SI Table 2
Evadnie Rampersaud et al, 2021	34283174		rs10837814	OR51B2	hg38	11	5323898	WGS	Illumina HiSeq X10 sequencer	BWA | GATK HaplotypeCaller			585			St. Jude SCCRIP/Baylor		SCD	SS, Sβ0	adults, pediatrics	311	274	Hb F levels	%	G	0.13955	A			beta	0.364	0.07791				3.722e-06		linear regression		square root–transformed	age, sex, site location (St. Jude/BCM), top 10 PCs, relatedness via a genomic kinship matrix, transfusion therapy	effect = refA from a Ref | Alt format; effect allele freq. = MAF (assumption!)	unconditional analysis; mixed model regression analysis; HU therapy never started or discontinued priot to HbF measurement	SI Table 2
Evadnie Rampersaud et al, 2021	34283174		rs61901702	CTSC;GRM5	hg38	11	88348070	WGS	Illumina HiSeq X10 sequencer	BWA | GATK HaplotypeCaller			585			St. Jude SCCRIP/Baylor		SCD	SS, Sβ0	adults, pediatrics	311	274	Hb F levels	%	T	0.09503	G			beta	0.4304	0.09214				3.734e-06		linear regression		square root–transformed	age, sex, site location (St. Jude/BCM), top 10 PCs, relatedness via a genomic kinship matrix, transfusion therapy	effect = refA from a Ref | Alt format; effect allele freq. = MAF (assumption!)	unconditional analysis; mixed model regression analysis; HU therapy never started or discontinued priot to HbF measurement	SI Table 2
Evadnie Rampersaud et al, 2021	34283174		rs34523986	DLGAP2	hg38	8	1334243	WGS	Illumina HiSeq X10 sequencer	BWA | GATK HaplotypeCaller			585			St. Jude SCCRIP/Baylor		SCD	SS, Sβ0	adults, pediatrics	311	274	Hb F levels	%	G	0.12072	A			beta	0.3867	0.08279				3.748e-06		linear regression		square root–transformed	age, sex, site location (St. Jude/BCM), top 10 PCs, relatedness via a genomic kinship matrix, transfusion therapy	effect = refA from a Ref | Alt format; effect allele freq. = MAF (assumption!)	unconditional analysis; mixed model regression analysis; HU therapy never started or discontinued priot to HbF measurement	SI Table 2
Evadnie Rampersaud et al, 2021	34283174		rs1986846	HBS1L;MYB	hg38	6	135160747	WGS	Illumina HiSeq X10 sequencer	BWA | GATK HaplotypeCaller			585			St. Jude SCCRIP/Baylor		SCD	SS, Sβ0	adults, pediatrics	311	274	Hb F levels	%	T	0.17209	A			beta	0.3322	0.07114				3.761e-06		linear regression		square root–transformed	age, sex, site location (St. Jude/BCM), top 10 PCs, relatedness via a genomic kinship matrix, transfusion therapy	effect = refA from a Ref | Alt format; effect allele freq. = MAF (assumption!)	unconditional analysis; mixed model regression analysis; HU therapy never started or discontinued priot to HbF measurement	SI Table 2
Evadnie Rampersaud et al, 2021	34283174		rs111696729	PJA2;MAN2A1	hg38	5	109649049	WGS	Illumina HiSeq X10 sequencer	BWA | GATK HaplotypeCaller			585			St. Jude SCCRIP/Baylor		SCD	SS, Sβ0	adults, pediatrics	311	274	Hb F levels	%	GA	0.03767	G			beta	0.6541	0.1401				3.775e-06		linear regression		square root–transformed	age, sex, site location (St. Jude/BCM), top 10 PCs, relatedness via a genomic kinship matrix, transfusion therapy	effect = refA from a Ref | Alt format; effect allele freq. = MAF (assumption!)	unconditional analysis; mixed model regression analysis; HU therapy never started or discontinued priot to HbF measurement	SI Table 2
Evadnie Rampersaud et al, 2021	34283174		rs75757667	MEIS2	hg38	15	37068555	WGS	Illumina HiSeq X10 sequencer	BWA | GATK HaplotypeCaller			585			St. Jude SCCRIP/Baylor		SCD	SS, Sβ0	adults, pediatrics	311	274	Hb F levels	%	C	0.01199	T			beta	-1.157	0.2479				3.783e-06		linear regression		square root–transformed	age, sex, site location (St. Jude/BCM), top 10 PCs, relatedness via a genomic kinship matrix, transfusion therapy	effect = refA from a Ref | Alt format; effect allele freq. = MAF (assumption!)	unconditional analysis; mixed model regression analysis; HU therapy never started or discontinued priot to HbF measurement	SI Table 2
Evadnie Rampersaud et al, 2021	34283174		rs11464761	LIN54	hg38	4	82956353	WGS	Illumina HiSeq X10 sequencer	BWA | GATK HaplotypeCaller			585			St. Jude SCCRIP/Baylor		SCD	SS, Sβ0	adults, pediatrics	311	274	Hb F levels	%	T	0.43948	TA			beta	-0.2858	0.06122				3.788e-06		linear regression		square root–transformed	age, sex, site location (St. Jude/BCM), top 10 PCs, relatedness via a genomic kinship matrix, transfusion therapy	effect = refA from a Ref | Alt format; effect allele freq. = MAF (assumption!)	unconditional analysis; mixed model regression analysis; HU therapy never started or discontinued priot to HbF measurement	SI Table 2
Evadnie Rampersaud et al, 2021	34283174		rs79789390	LINC02639;MIR6078	hg38	10	3842173	WGS	Illumina HiSeq X10 sequencer	BWA | GATK HaplotypeCaller			585			St. Jude SCCRIP/Baylor		SCD	SS, Sβ0	adults, pediatrics	311	274	Hb F levels	%	C	0.04366	T			beta	0.6075	0.1301				3.789e-06		linear regression		square root–transformed	age, sex, site location (St. Jude/BCM), top 10 PCs, relatedness via a genomic kinship matrix, transfusion therapy	effect = refA from a Ref | Alt format; effect allele freq. = MAF (assumption!)	unconditional analysis; mixed model regression analysis; HU therapy never started or discontinued priot to HbF measurement	SI Table 2
Evadnie Rampersaud et al, 2021	34283174		rs112864099	SLC6A6	hg38	3	14445926	WGS	Illumina HiSeq X10 sequencer	BWA | GATK HaplotypeCaller			585			St. Jude SCCRIP/Baylor		SCD	SS, Sβ0	adults, pediatrics	311	274	Hb F levels	%	T	0.04795	C			beta	-0.5832	0.1249				3.8e-06		linear regression		square root–transformed	age, sex, site location (St. Jude/BCM), top 10 PCs, relatedness via a genomic kinship matrix, transfusion therapy	effect = refA from a Ref | Alt format; effect allele freq. = MAF (assumption!)	unconditional analysis; mixed model regression analysis; HU therapy never started or discontinued priot to HbF measurement	SI Table 2
Evadnie Rampersaud et al, 2021	34283174		rs79487402	SLC6A6	hg38	3	14446967	WGS	Illumina HiSeq X10 sequencer	BWA | GATK HaplotypeCaller			585			St. Jude SCCRIP/Baylor		SCD	SS, Sβ0	adults, pediatrics	311	274	Hb F levels	%	T	0.04795	A			beta	-0.5832	0.1249				3.8e-06		linear regression		square root–transformed	age, sex, site location (St. Jude/BCM), top 10 PCs, relatedness via a genomic kinship matrix, transfusion therapy	effect = refA from a Ref | Alt format; effect allele freq. = MAF (assumption!)	unconditional analysis; mixed model regression analysis; HU therapy never started or discontinued priot to HbF measurement	SI Table 2
Evadnie Rampersaud et al, 2021	34283174		rs78065851	SLC6A6	hg38	3	14448320	WGS	Illumina HiSeq X10 sequencer	BWA | GATK HaplotypeCaller			585			St. Jude SCCRIP/Baylor		SCD	SS, Sβ0	adults, pediatrics	311	274	Hb F levels	%	C	0.04795	G			beta	-0.5832	0.1249				3.8e-06		linear regression		square root–transformed	age, sex, site location (St. Jude/BCM), top 10 PCs, relatedness via a genomic kinship matrix, transfusion therapy	effect = refA from a Ref | Alt format; effect allele freq. = MAF (assumption!)	unconditional analysis; mixed model regression analysis; HU therapy never started or discontinued priot to HbF measurement	SI Table 2
Evadnie Rampersaud et al, 2021	34283174		rs75391840	SLC6A6	hg38	3	14450268	WGS	Illumina HiSeq X10 sequencer	BWA | GATK HaplotypeCaller			585			St. Jude SCCRIP/Baylor		SCD	SS, Sβ0	adults, pediatrics	311	274	Hb F levels	%	C	0.04795	T			beta	-0.5832	0.1249				3.8e-06		linear regression		square root–transformed	age, sex, site location (St. Jude/BCM), top 10 PCs, relatedness via a genomic kinship matrix, transfusion therapy	effect = refA from a Ref | Alt format; effect allele freq. = MAF (assumption!)	unconditional analysis; mixed model regression analysis; HU therapy never started or discontinued priot to HbF measurement	SI Table 2
Evadnie Rampersaud et al, 2021	34283174		rs115692042	SLC6A6	hg38	3	14451422	WGS	Illumina HiSeq X10 sequencer	BWA | GATK HaplotypeCaller			585			St. Jude SCCRIP/Baylor		SCD	SS, Sβ0	adults, pediatrics	311	274	Hb F levels	%	T	0.04795	G			beta	-0.5832	0.1249				3.8e-06		linear regression		square root–transformed	age, sex, site location (St. Jude/BCM), top 10 PCs, relatedness via a genomic kinship matrix, transfusion therapy	effect = refA from a Ref | Alt format; effect allele freq. = MAF (assumption!)	unconditional analysis; mixed model regression analysis; HU therapy never started or discontinued priot to HbF measurement	SI Table 2
Evadnie Rampersaud et al, 2021	34283174		rs146988259	SLC22A31	hg38	16	89199105	WGS	Illumina HiSeq X10 sequencer	BWA | GATK HaplotypeCaller			585			St. Jude SCCRIP/Baylor		SCD	SS, Sβ0	adults, pediatrics	311	274	Hb F levels	%	C	0.01884	T			beta	-0.9279	0.1991				3.918e-06		linear regression		square root–transformed	age, sex, site location (St. Jude/BCM), top 10 PCs, relatedness via a genomic kinship matrix, transfusion therapy	effect = refA from a Ref | Alt format; effect allele freq. = MAF (assumption!)	unconditional analysis; mixed model regression analysis; HU therapy never started or discontinued priot to HbF measurement	SI Table 2
Evadnie Rampersaud et al, 2021	34283174		rs73405086	OR51A7;OR51G2	hg38	11	4911082	WGS	Illumina HiSeq X10 sequencer	BWA | GATK HaplotypeCaller			585			St. Jude SCCRIP/Baylor		SCD	SS, Sβ0	adults, pediatrics	311	274	Hb F levels	%	C	0.1036	A			beta	0.3874	0.08319				4.008e-06		linear regression		square root–transformed	age, sex, site location (St. Jude/BCM), top 10 PCs, relatedness via a genomic kinship matrix, transfusion therapy	effect = refA from a Ref | Alt format; effect allele freq. = MAF (assumption!)	unconditional analysis; mixed model regression analysis; HU therapy never started or discontinued priot to HbF measurement	SI Table 2
Evadnie Rampersaud et al, 2021	34283174		rs11711363	LINC01986;CHL1-AS2	hg38	3	99044	WGS	Illumina HiSeq X10 sequencer	BWA | GATK HaplotypeCaller			585			St. Jude SCCRIP/Baylor		SCD	SS, Sβ0	adults, pediatrics	311	274	Hb F levels	%	G	0.10531	T			beta	0.4103	0.08814				4.037e-06		linear regression		square root–transformed	age, sex, site location (St. Jude/BCM), top 10 PCs, relatedness via a genomic kinship matrix, transfusion therapy	effect = refA from a Ref | Alt format; effect allele freq. = MAF (assumption!)	unconditional analysis; mixed model regression analysis; HU therapy never started or discontinued priot to HbF measurement	SI Table 2
Evadnie Rampersaud et al, 2021	34283174			SPTBN4	hg38	19	40537014	WGS	Illumina HiSeq X10 sequencer	BWA | GATK HaplotypeCaller			585			St. Jude SCCRIP/Baylor		SCD	SS, Sβ0	adults, pediatrics	311	274	Hb F levels	%	T	0.04795	TA			beta	-0.5838	0.1255				4.09e-06		linear regression		square root–transformed	age, sex, site location (St. Jude/BCM), top 10 PCs, relatedness via a genomic kinship matrix, transfusion therapy	effect = refA from a Ref | Alt format; effect allele freq. = MAF (assumption!)	unconditional analysis; mixed model regression analysis; HU therapy never started or discontinued priot to HbF measurement	SI Table 2
Evadnie Rampersaud et al, 2021	34283174		rs4910749	OR51B2	hg38	11	5322303	WGS	Illumina HiSeq X10 sequencer	BWA | GATK HaplotypeCaller			585			St. Jude SCCRIP/Baylor		SCD	SS, Sβ0	adults, pediatrics	311	274	Hb F levels	%	A	0.14298	G			beta	0.3531	0.0759				4.097e-06		linear regression		square root–transformed	age, sex, site location (St. Jude/BCM), top 10 PCs, relatedness via a genomic kinship matrix, transfusion therapy	effect = refA from a Ref | Alt format; effect allele freq. = MAF (assumption!)	unconditional analysis; mixed model regression analysis; HU therapy never started or discontinued priot to HbF measurement	SI Table 2
Evadnie Rampersaud et al, 2021	34283174		rs7482428	OR51B4;OR51B2	hg38	11	5321196	WGS	Illumina HiSeq X10 sequencer	BWA | GATK HaplotypeCaller			585			St. Jude SCCRIP/Baylor		SCD	SS, Sβ0	adults, pediatrics	311	274	Hb F levels	%	T	0.14298	C			beta	0.3531	0.0759				4.097e-06		linear regression		square root–transformed	age, sex, site location (St. Jude/BCM), top 10 PCs, relatedness via a genomic kinship matrix, transfusion therapy	effect = refA from a Ref | Alt format; effect allele freq. = MAF (assumption!)	unconditional analysis; mixed model regression analysis; HU therapy never started or discontinued priot to HbF measurement	SI Table 2
Evadnie Rampersaud et al, 2021	34283174		rs140195107	CDH15	hg38	16	89173081	WGS	Illumina HiSeq X10 sequencer	BWA | GATK HaplotypeCaller			585			St. Jude SCCRIP/Baylor		SCD	SS, Sβ0	adults, pediatrics	311	274	Hb F levels	%	G	0.01627	C			beta	-0.9957	0.2141				4.099e-06		linear regression		square root–transformed	age, sex, site location (St. Jude/BCM), top 10 PCs, relatedness via a genomic kinship matrix, transfusion therapy	effect = refA from a Ref | Alt format; effect allele freq. = MAF (assumption!)	unconditional analysis; mixed model regression analysis; HU therapy never started or discontinued priot to HbF measurement	SI Table 2
Evadnie Rampersaud et al, 2021	34283174		rs202193148	CDH15	hg38	16	89173082	WGS	Illumina HiSeq X10 sequencer	BWA | GATK HaplotypeCaller			585			St. Jude SCCRIP/Baylor		SCD	SS, Sβ0	adults, pediatrics	311	274	Hb F levels	%	A	0.01627	AG			beta	-0.9957	0.2141				4.099e-06		linear regression		square root–transformed	age, sex, site location (St. Jude/BCM), top 10 PCs, relatedness via a genomic kinship matrix, transfusion therapy	effect = refA from a Ref | Alt format; effect allele freq. = MAF (assumption!)	unconditional analysis; mixed model regression analysis; HU therapy never started or discontinued priot to HbF measurement	SI Table 2
Evadnie Rampersaud et al, 2021	34283174		rs141442475	CDH15	hg38	16	89175020	WGS	Illumina HiSeq X10 sequencer	BWA | GATK HaplotypeCaller			585			St. Jude SCCRIP/Baylor		SCD	SS, Sβ0	adults, pediatrics	311	274	Hb F levels	%	C	0.01627	T			beta	-0.9957	0.2141				4.099e-06		linear regression		square root–transformed	age, sex, site location (St. Jude/BCM), top 10 PCs, relatedness via a genomic kinship matrix, transfusion therapy	effect = refA from a Ref | Alt format; effect allele freq. = MAF (assumption!)	unconditional analysis; mixed model regression analysis; HU therapy never started or discontinued priot to HbF measurement	SI Table 2
Evadnie Rampersaud et al, 2021	34283174		rs140621107	CDH15	hg38	16	89191689	WGS	Illumina HiSeq X10 sequencer	BWA | GATK HaplotypeCaller			585			St. Jude SCCRIP/Baylor		SCD	SS, Sβ0	adults, pediatrics	311	274	Hb F levels	%	C	0.01627	T			beta	-0.9957	0.2141				4.099e-06		linear regression		square root–transformed	age, sex, site location (St. Jude/BCM), top 10 PCs, relatedness via a genomic kinship matrix, transfusion therapy	effect = refA from a Ref | Alt format; effect allele freq. = MAF (assumption!)	unconditional analysis; mixed model regression analysis; HU therapy never started or discontinued priot to HbF measurement	SI Table 2
Evadnie Rampersaud et al, 2021	34283174		rs140910473	LINC02138	hg38	16	89168545	WGS	Illumina HiSeq X10 sequencer	BWA | GATK HaplotypeCaller			585			St. Jude SCCRIP/Baylor		SCD	SS, Sβ0	adults, pediatrics	311	274	Hb F levels	%	C	0.01627	A			beta	-0.9957	0.2141				4.099e-06		linear regression		square root–transformed	age, sex, site location (St. Jude/BCM), top 10 PCs, relatedness via a genomic kinship matrix, transfusion therapy	effect = refA from a Ref | Alt format; effect allele freq. = MAF (assumption!)	unconditional analysis; mixed model regression analysis; HU therapy never started or discontinued priot to HbF measurement	SI Table 2
Evadnie Rampersaud et al, 2021	34283174		rs34569729	TUSC3	hg38	8	15593751	WGS	Illumina HiSeq X10 sequencer	BWA | GATK HaplotypeCaller			585			St. Jude SCCRIP/Baylor		SCD	SS, Sβ0	adults, pediatrics	311	274	Hb F levels	%	A	0.24914	G			beta	0.2989	0.0643				4.16e-06		linear regression		square root–transformed	age, sex, site location (St. Jude/BCM), top 10 PCs, relatedness via a genomic kinship matrix, transfusion therapy	effect = refA from a Ref | Alt format; effect allele freq. = MAF (assumption!)	unconditional analysis; mixed model regression analysis; HU therapy never started or discontinued priot to HbF measurement	SI Table 2
Evadnie Rampersaud et al, 2021	34283174		rs115045496	LOC340090;LINC02230	hg38	5	73329848	WGS	Illumina HiSeq X10 sequencer	BWA | GATK HaplotypeCaller			585			St. Jude SCCRIP/Baylor		SCD	SS, Sβ0	adults, pediatrics	311	274	Hb F levels	%	G	0.01027	A			beta	1.206	0.2597				4.213e-06		linear regression		square root–transformed	age, sex, site location (St. Jude/BCM), top 10 PCs, relatedness via a genomic kinship matrix, transfusion therapy	effect = refA from a Ref | Alt format; effect allele freq. = MAF (assumption!)	unconditional analysis; mixed model regression analysis; HU therapy never started or discontinued priot to HbF measurement	SI Table 2
Evadnie Rampersaud et al, 2021	34283174		rs115776584	LOC340090;LINC02230	hg38	5	73330049	WGS	Illumina HiSeq X10 sequencer	BWA | GATK HaplotypeCaller			585			St. Jude SCCRIP/Baylor		SCD	SS, Sβ0	adults, pediatrics	311	274	Hb F levels	%	T	0.01027	C			beta	1.206	0.2597				4.213e-06		linear regression		square root–transformed	age, sex, site location (St. Jude/BCM), top 10 PCs, relatedness via a genomic kinship matrix, transfusion therapy	effect = refA from a Ref | Alt format; effect allele freq. = MAF (assumption!)	unconditional analysis; mixed model regression analysis; HU therapy never started or discontinued priot to HbF measurement	SI Table 2
Evadnie Rampersaud et al, 2021	34283174		rs79689867	INPP5J	hg38	22	31122076	WGS	Illumina HiSeq X10 sequencer	BWA | GATK HaplotypeCaller			585			St. Jude SCCRIP/Baylor		SCD	SS, Sβ0	adults, pediatrics	311	274	Hb F levels	%	T	0.01455	C			beta	1.04	0.2241				4.324e-06		linear regression		square root–transformed	age, sex, site location (St. Jude/BCM), top 10 PCs, relatedness via a genomic kinship matrix, transfusion therapy	effect = refA from a Ref | Alt format; effect allele freq. = MAF (assumption!)	unconditional analysis; mixed model regression analysis; HU therapy never started or discontinued priot to HbF measurement	SI Table 2
Evadnie Rampersaud et al, 2021	34283174		rs144190644	INPP5J	hg38	22	31126218	WGS	Illumina HiSeq X10 sequencer	BWA | GATK HaplotypeCaller			585			St. Jude SCCRIP/Baylor		SCD	SS, Sβ0	adults, pediatrics	311	274	Hb F levels	%	G	0.01455	A			beta	1.04	0.2241				4.324e-06		linear regression		square root–transformed	age, sex, site location (St. Jude/BCM), top 10 PCs, relatedness via a genomic kinship matrix, transfusion therapy	effect = refA from a Ref | Alt format; effect allele freq. = MAF (assumption!)	unconditional analysis; mixed model regression analysis; HU therapy never started or discontinued priot to HbF measurement	SI Table 2
Evadnie Rampersaud et al, 2021	34283174		rs6713902	USP40;UGT1A8	hg38	2	233603218	WGS	Illumina HiSeq X10 sequencer	BWA | GATK HaplotypeCaller			585			St. Jude SCCRIP/Baylor		SCD	SS, Sβ0	adults, pediatrics	311	274	Hb F levels	%	C	0.28253	A			beta	-0.2804	0.06052				4.459e-06		linear regression		square root–transformed	age, sex, site location (St. Jude/BCM), top 10 PCs, relatedness via a genomic kinship matrix, transfusion therapy	effect = refA from a Ref | Alt format; effect allele freq. = MAF (assumption!)	unconditional analysis; mixed model regression analysis; HU therapy never started or discontinued priot to HbF measurement	SI Table 2
Evadnie Rampersaud et al, 2021	34283174		rs58161699	C5orf22;PDZD2	hg38	5	31631554	WGS	Illumina HiSeq X10 sequencer	BWA | GATK HaplotypeCaller			585			St. Jude SCCRIP/Baylor		SCD	SS, Sβ0	adults, pediatrics	311	274	Hb F levels	%	G	0.19264	T			beta	-0.3158	0.06816				4.472e-06		linear regression		square root–transformed	age, sex, site location (St. Jude/BCM), top 10 PCs, relatedness via a genomic kinship matrix, transfusion therapy	effect = refA from a Ref | Alt format; effect allele freq. = MAF (assumption!)	unconditional analysis; mixed model regression analysis; HU therapy never started or discontinued priot to HbF measurement	SI Table 2
Evadnie Rampersaud et al, 2021	34283174		rs555153216	CTNNA3	hg38	10	67375602	WGS	Illumina HiSeq X10 sequencer	BWA | GATK HaplotypeCaller			585			St. Jude SCCRIP/Baylor		SCD	SS, Sβ0	adults, pediatrics	311	274	Hb F levels	%	C	0.04024	CA			beta	0.6409	0.1384				4.489e-06		linear regression		square root–transformed	age, sex, site location (St. Jude/BCM), top 10 PCs, relatedness via a genomic kinship matrix, transfusion therapy	effect = refA from a Ref | Alt format; effect allele freq. = MAF (assumption!)	unconditional analysis; mixed model regression analysis; HU therapy never started or discontinued priot to HbF measurement	SI Table 2
Evadnie Rampersaud et al, 2021	34283174		rs140498813	CBFA2T3;ACSF3	hg38	16	89022993	WGS	Illumina HiSeq X10 sequencer	BWA | GATK HaplotypeCaller			585			St. Jude SCCRIP/Baylor		SCD	SS, Sβ0	adults, pediatrics	311	274	Hb F levels	%	G	0.02911	A			beta	-0.7438	0.1606				4.5e-06		linear regression		square root–transformed	age, sex, site location (St. Jude/BCM), top 10 PCs, relatedness via a genomic kinship matrix, transfusion therapy	effect = refA from a Ref | Alt format; effect allele freq. = MAF (assumption!)	unconditional analysis; mixed model regression analysis; HU therapy never started or discontinued priot to HbF measurement	SI Table 2
Evadnie Rampersaud et al, 2021	34283174		rs149684769	CTBP2;TEX36-AS1	hg38	10	125508820	WGS	Illumina HiSeq X10 sequencer	BWA | GATK HaplotypeCaller			585			St. Jude SCCRIP/Baylor		SCD	SS, Sβ0	adults, pediatrics	311	274	Hb F levels	%	C	0.01113	G			beta	1.162	0.2509				4.534e-06		linear regression		square root–transformed	age, sex, site location (St. Jude/BCM), top 10 PCs, relatedness via a genomic kinship matrix, transfusion therapy	effect = refA from a Ref | Alt format; effect allele freq. = MAF (assumption!)	unconditional analysis; mixed model regression analysis; HU therapy never started or discontinued priot to HbF measurement	SI Table 2
Evadnie Rampersaud et al, 2021	34283174		rs184133818	CTBP2;TEX36-AS1	hg38	10	125509584	WGS	Illumina HiSeq X10 sequencer	BWA | GATK HaplotypeCaller			585			St. Jude SCCRIP/Baylor		SCD	SS, Sβ0	adults, pediatrics	311	274	Hb F levels	%	C	0.01113	T			beta	1.162	0.2509				4.534e-06		linear regression		square root–transformed	age, sex, site location (St. Jude/BCM), top 10 PCs, relatedness via a genomic kinship matrix, transfusion therapy	effect = refA from a Ref | Alt format; effect allele freq. = MAF (assumption!)	unconditional analysis; mixed model regression analysis; HU therapy never started or discontinued priot to HbF measurement	SI Table 2
Evadnie Rampersaud et al, 2021	34283174		rs114338942	RBM27;POU4F3	hg38	5	146316053	WGS	Illumina HiSeq X10 sequencer	BWA | GATK HaplotypeCaller			585			St. Jude SCCRIP/Baylor		SCD	SS, Sβ0	adults, pediatrics	311	274	Hb F levels	%	T	0.01712	C			beta	0.9766	0.2112				4.652e-06		linear regression		square root–transformed	age, sex, site location (St. Jude/BCM), top 10 PCs, relatedness via a genomic kinship matrix, transfusion therapy	effect = refA from a Ref | Alt format; effect allele freq. = MAF (assumption!)	unconditional analysis; mixed model regression analysis; HU therapy never started or discontinued priot to HbF measurement	SI Table 2
Evadnie Rampersaud et al, 2021	34283174		rs62448077	HDAC9	hg38	7	18868109	WGS	Illumina HiSeq X10 sequencer	BWA | GATK HaplotypeCaller			585			St. Jude SCCRIP/Baylor		SCD	SS, Sβ0	adults, pediatrics	311	274	Hb F levels	%	A	0.27825	G			beta	-0.2785	0.06023				4.671e-06		linear regression		square root–transformed	age, sex, site location (St. Jude/BCM), top 10 PCs, relatedness via a genomic kinship matrix, transfusion therapy	effect = refA from a Ref | Alt format; effect allele freq. = MAF (assumption!)	unconditional analysis; mixed model regression analysis; HU therapy never started or discontinued priot to HbF measurement	SI Table 2
Evadnie Rampersaud et al, 2021	34283174		rs17862836	USP40;UGT1A8	hg38	2	233606117	WGS	Illumina HiSeq X10 sequencer	BWA | GATK HaplotypeCaller			585			St. Jude SCCRIP/Baylor		SCD	SS, Sβ0	adults, pediatrics	311	274	Hb F levels	%	A	0.28253	C			beta	-0.2804	0.06065				4.694e-06		linear regression		square root–transformed	age, sex, site location (St. Jude/BCM), top 10 PCs, relatedness via a genomic kinship matrix, transfusion therapy	effect = refA from a Ref | Alt format; effect allele freq. = MAF (assumption!)	unconditional analysis; mixed model regression analysis; HU therapy never started or discontinued priot to HbF measurement	SI Table 2
Evadnie Rampersaud et al, 2021	34283174		rs2024410	LINC01795	hg38	2	58279306	WGS	Illumina HiSeq X10 sequencer	BWA | GATK HaplotypeCaller			585			St. Jude SCCRIP/Baylor		SCD	SS, Sβ0	adults, pediatrics	311	274	Hb F levels	%	C	0.42808	T			beta	0.2436	0.05273				4.774e-06		linear regression		square root–transformed	age, sex, site location (St. Jude/BCM), top 10 PCs, relatedness via a genomic kinship matrix, transfusion therapy	effect = refA from a Ref | Alt format; effect allele freq. = MAF (assumption!)	unconditional analysis; mixed model regression analysis; HU therapy never started or discontinued priot to HbF measurement	SI Table 2
Evadnie Rampersaud et al, 2021	34283174		rs66650371	HBS1L;MYB	hg38	6	135097494	WGS	Illumina HiSeq X10 sequencer	BWA | GATK HaplotypeCaller			585			St. Jude SCCRIP/Baylor		SCD	SS, Sβ0	adults, pediatrics	311	274	Hb F levels	%	TTAC	0.06678	T			beta	0.4973	0.1077				4.783e-06		linear regression		square root–transformed	age, sex, site location (St. Jude/BCM), top 10 PCs, relatedness via a genomic kinship matrix, transfusion therapy	effect = refA from a Ref | Alt format; effect allele freq. = MAF (assumption!)	unconditional analysis; mixed model regression analysis; HU therapy never started or discontinued priot to HbF measurement	SI Table 2
Evadnie Rampersaud et al, 2021	34283174		rs9399137	HBS1L;MYB	hg38	6	135097880	WGS	Illumina HiSeq X10 sequencer	BWA | GATK HaplotypeCaller			585			St. Jude SCCRIP/Baylor		SCD	SS, Sβ0	adults, pediatrics	311	274	Hb F levels	%	T	0.06678	C			beta	0.4973	0.1077				4.783e-06		linear regression		square root–transformed	age, sex, site location (St. Jude/BCM), top 10 PCs, relatedness via a genomic kinship matrix, transfusion therapy	effect = refA from a Ref | Alt format; effect allele freq. = MAF (assumption!)	unconditional analysis; mixed model regression analysis; HU therapy never started or discontinued priot to HbF measurement	SI Table 2
Evadnie Rampersaud et al, 2021	34283174		rs35786788	HBS1L;MYB	hg38	6	135097904	WGS	Illumina HiSeq X10 sequencer	BWA | GATK HaplotypeCaller			585			St. Jude SCCRIP/Baylor		SCD	SS, Sβ0	adults, pediatrics	311	274	Hb F levels	%	G	0.06678	A			beta	0.4973	0.1077				4.783e-06		linear regression		square root–transformed	age, sex, site location (St. Jude/BCM), top 10 PCs, relatedness via a genomic kinship matrix, transfusion therapy	effect = refA from a Ref | Alt format; effect allele freq. = MAF (assumption!)	unconditional analysis; mixed model regression analysis; HU therapy never started or discontinued priot to HbF measurement	SI Table 2
Evadnie Rampersaud et al, 2021	34283174		rs140873196	CBFA2T3;ACSF3	hg38	16	89084967	WGS	Illumina HiSeq X10 sequencer	BWA | GATK HaplotypeCaller			585			St. Jude SCCRIP/Baylor		SCD	SS, Sβ0	adults, pediatrics	311	274	Hb F levels	%	G	0.0214	C			beta	-0.8624	0.187				4.908e-06		linear regression		square root–transformed	age, sex, site location (St. Jude/BCM), top 10 PCs, relatedness via a genomic kinship matrix, transfusion therapy	effect = refA from a Ref | Alt format; effect allele freq. = MAF (assumption!)	unconditional analysis; mixed model regression analysis; HU therapy never started or discontinued priot to HbF measurement	SI Table 2
Evadnie Rampersaud et al, 2021	34283174		rs142971492	CBFA2T3;ACSF3	hg38	16	89085746	WGS	Illumina HiSeq X10 sequencer	BWA | GATK HaplotypeCaller			585			St. Jude SCCRIP/Baylor		SCD	SS, Sβ0	adults, pediatrics	311	274	Hb F levels	%	C	0.0214	T			beta	-0.8624	0.187				4.908e-06		linear regression		square root–transformed	age, sex, site location (St. Jude/BCM), top 10 PCs, relatedness via a genomic kinship matrix, transfusion therapy	effect = refA from a Ref | Alt format; effect allele freq. = MAF (assumption!)	unconditional analysis; mixed model regression analysis; HU therapy never started or discontinued priot to HbF measurement	SI Table 2
Evadnie Rampersaud et al, 2021	34283174		rs144745950	CBFA2T3;ACSF3	hg38	16	89087990	WGS	Illumina HiSeq X10 sequencer	BWA | GATK HaplotypeCaller			585			St. Jude SCCRIP/Baylor		SCD	SS, Sβ0	adults, pediatrics	311	274	Hb F levels	%	G	0.0214	T			beta	-0.8624	0.187				4.908e-06		linear regression		square root–transformed	age, sex, site location (St. Jude/BCM), top 10 PCs, relatedness via a genomic kinship matrix, transfusion therapy	effect = refA from a Ref | Alt format; effect allele freq. = MAF (assumption!)	unconditional analysis; mixed model regression analysis; HU therapy never started or discontinued priot to HbF measurement	SI Table 2
Evadnie Rampersaud et al, 2021	34283174		rs147043616	CBFA2T3;ACSF3	hg38	16	89088420	WGS	Illumina HiSeq X10 sequencer	BWA | GATK HaplotypeCaller			585			St. Jude SCCRIP/Baylor		SCD	SS, Sβ0	adults, pediatrics	311	274	Hb F levels	%	C	0.0214	T			beta	-0.8624	0.187				4.908e-06		linear regression		square root–transformed	age, sex, site location (St. Jude/BCM), top 10 PCs, relatedness via a genomic kinship matrix, transfusion therapy	effect = refA from a Ref | Alt format; effect allele freq. = MAF (assumption!)	unconditional analysis; mixed model regression analysis; HU therapy never started or discontinued priot to HbF measurement	SI Table 2
Evadnie Rampersaud et al, 2021	34283174		rs149266314	ACSF3	hg38	16	89095324	WGS	Illumina HiSeq X10 sequencer	BWA | GATK HaplotypeCaller			585			St. Jude SCCRIP/Baylor		SCD	SS, Sβ0	adults, pediatrics	311	274	Hb F levels	%	T	0.02055	C			beta	-0.8756	0.1901				5.053e-06		linear regression		square root–transformed	age, sex, site location (St. Jude/BCM), top 10 PCs, relatedness via a genomic kinship matrix, transfusion therapy	effect = refA from a Ref | Alt format; effect allele freq. = MAF (assumption!)	unconditional analysis; mixed model regression analysis; HU therapy never started or discontinued priot to HbF measurement	SI Table 2
Evadnie Rampersaud et al, 2021	34283174		rs74655680	ANKRD50;FAT4	hg38	4	125306533	WGS	Illumina HiSeq X10 sequencer	BWA | GATK HaplotypeCaller			585			St. Jude SCCRIP/Baylor		SCD	SS, Sβ0	adults, pediatrics	311	274	Hb F levels	%	C	0.04966	A			beta	0.5678	0.1233				5.056e-06		linear regression		square root–transformed	age, sex, site location (St. Jude/BCM), top 10 PCs, relatedness via a genomic kinship matrix, transfusion therapy	effect = refA from a Ref | Alt format; effect allele freq. = MAF (assumption!)	unconditional analysis; mixed model regression analysis; HU therapy never started or discontinued priot to HbF measurement	SI Table 2
Evadnie Rampersaud et al, 2021	34283174		rs115819538	OR52A5;OR52A1	hg38	11	5140787	WGS	Illumina HiSeq X10 sequencer	BWA | GATK HaplotypeCaller			585			St. Jude SCCRIP/Baylor		SCD	SS, Sβ0	adults, pediatrics	311	274	Hb F levels	%	A	0.08818	G			beta	0.4287	0.09308				5.058e-06		linear regression		square root–transformed	age, sex, site location (St. Jude/BCM), top 10 PCs, relatedness via a genomic kinship matrix, transfusion therapy	effect = refA from a Ref | Alt format; effect allele freq. = MAF (assumption!)	unconditional analysis; mixed model regression analysis; HU therapy never started or discontinued priot to HbF measurement	SI Table 2
Evadnie Rampersaud et al, 2021	34283174		rs75600634	OR52A5;OR52A1	hg38	11	5142003	WGS	Illumina HiSeq X10 sequencer	BWA | GATK HaplotypeCaller			585			St. Jude SCCRIP/Baylor		SCD	SS, Sβ0	adults, pediatrics	311	274	Hb F levels	%	C	0.08818	A			beta	0.4287	0.09308				5.058e-06		linear regression		square root–transformed	age, sex, site location (St. Jude/BCM), top 10 PCs, relatedness via a genomic kinship matrix, transfusion therapy	effect = refA from a Ref | Alt format; effect allele freq. = MAF (assumption!)	unconditional analysis; mixed model regression analysis; HU therapy never started or discontinued priot to HbF measurement	SI Table 2
Evadnie Rampersaud et al, 2021	34283174		rs77293763	OR52A5;OR52A1	hg38	11	5142195	WGS	Illumina HiSeq X10 sequencer	BWA | GATK HaplotypeCaller			585			St. Jude SCCRIP/Baylor		SCD	SS, Sβ0	adults, pediatrics	311	274	Hb F levels	%	C	0.08818	T			beta	0.4287	0.09308				5.058e-06		linear regression		square root–transformed	age, sex, site location (St. Jude/BCM), top 10 PCs, relatedness via a genomic kinship matrix, transfusion therapy	effect = refA from a Ref | Alt format; effect allele freq. = MAF (assumption!)	unconditional analysis; mixed model regression analysis; HU therapy never started or discontinued priot to HbF measurement	SI Table 2
Evadnie Rampersaud et al, 2021	34283174		rs74795499	OR52E1;OR52A5	hg38	11	5129735	WGS	Illumina HiSeq X10 sequencer	BWA | GATK HaplotypeCaller			585			St. Jude SCCRIP/Baylor		SCD	SS, Sβ0	adults, pediatrics	311	274	Hb F levels	%	T	0.08818	C			beta	0.4287	0.09308				5.058e-06		linear regression		square root–transformed	age, sex, site location (St. Jude/BCM), top 10 PCs, relatedness via a genomic kinship matrix, transfusion therapy	effect = refA from a Ref | Alt format; effect allele freq. = MAF (assumption!)	unconditional analysis; mixed model regression analysis; HU therapy never started or discontinued priot to HbF measurement	SI Table 2
Evadnie Rampersaud et al, 2021	34283174		rs140445153	LINC00499;LOC105377448	hg38	4	138738915	WGS	Illumina HiSeq X10 sequencer	BWA | GATK HaplotypeCaller			585			St. Jude SCCRIP/Baylor		SCD	SS, Sβ0	adults, pediatrics	311	274	Hb F levels	%	C	0.01113	G			beta	1.172	0.2544				5.066e-06		linear regression		square root–transformed	age, sex, site location (St. Jude/BCM), top 10 PCs, relatedness via a genomic kinship matrix, transfusion therapy	effect = refA from a Ref | Alt format; effect allele freq. = MAF (assumption!)	unconditional analysis; mixed model regression analysis; HU therapy never started or discontinued priot to HbF measurement	SI Table 2
Evadnie Rampersaud et al, 2021	34283174		rs60603509	OR52A1;OR52Z1	hg38	11	5168457	WGS	Illumina HiSeq X10 sequencer	BWA | GATK HaplotypeCaller			585			St. Jude SCCRIP/Baylor		SCD	SS, Sβ0	adults, pediatrics	311	274	Hb F levels	%	C	0.08647	T			beta	0.4316	0.09371				5.075e-06		linear regression		square root–transformed	age, sex, site location (St. Jude/BCM), top 10 PCs, relatedness via a genomic kinship matrix, transfusion therapy	effect = refA from a Ref | Alt format; effect allele freq. = MAF (assumption!)	unconditional analysis; mixed model regression analysis; HU therapy never started or discontinued priot to HbF measurement	SI Table 2
Evadnie Rampersaud et al, 2021	34283174		rs11036710	OR51B4;OR51B2	hg38	11	5306527	WGS	Illumina HiSeq X10 sequencer	BWA | GATK HaplotypeCaller			585			St. Jude SCCRIP/Baylor		SCD	SS, Sβ0	adults, pediatrics	311	274	Hb F levels	%	A	0.10959	C			beta	0.3898	0.08471				5.185e-06		linear regression		square root–transformed	age, sex, site location (St. Jude/BCM), top 10 PCs, relatedness via a genomic kinship matrix, transfusion therapy	effect = refA from a Ref | Alt format; effect allele freq. = MAF (assumption!)	unconditional analysis; mixed model regression analysis; HU therapy never started or discontinued priot to HbF measurement	SI Table 2
Evadnie Rampersaud et al, 2021	34283174		rs141336963	HDAC9	hg38	7	18925264	WGS	Illumina HiSeq X10 sequencer	BWA | GATK HaplotypeCaller			585			St. Jude SCCRIP/Baylor		SCD	SS, Sβ0	adults, pediatrics	311	274	Hb F levels	%	C	0.01969	T			beta	-0.901	0.1959				5.202e-06		linear regression		square root–transformed	age, sex, site location (St. Jude/BCM), top 10 PCs, relatedness via a genomic kinship matrix, transfusion therapy	effect = refA from a Ref | Alt format; effect allele freq. = MAF (assumption!)	unconditional analysis; mixed model regression analysis; HU therapy never started or discontinued priot to HbF measurement	SI Table 2
Evadnie Rampersaud et al, 2021	34283174		rs147482609	SPANXD;MAGEC3	hg38	X	141726838	WGS	Illumina HiSeq X10 sequencer	BWA | GATK HaplotypeCaller			585			St. Jude SCCRIP/Baylor		SCD	SS, Sβ0	adults, pediatrics	311	274	Hb F levels	%	G	0.03938	A			beta	0.509	0.1107				5.211e-06		linear regression		square root–transformed	age, sex, site location (St. Jude/BCM), top 10 PCs, relatedness via a genomic kinship matrix, transfusion therapy	effect = refA from a Ref | Alt format; effect allele freq. = MAF (assumption!)	unconditional analysis; mixed model regression analysis; HU therapy never started or discontinued priot to HbF measurement	SI Table 2
Evadnie Rampersaud et al, 2021	34283174		rs74067887	MFSD2A	hg38	1	39967277	WGS	Illumina HiSeq X10 sequencer	BWA | GATK HaplotypeCaller			585			St. Jude SCCRIP/Baylor		SCD	SS, Sβ0	adults, pediatrics	311	274	Hb F levels	%	G	0.15668	T			beta	0.3401	0.07398				5.276e-06		linear regression		square root–transformed	age, sex, site location (St. Jude/BCM), top 10 PCs, relatedness via a genomic kinship matrix, transfusion therapy	effect = refA from a Ref | Alt format; effect allele freq. = MAF (assumption!)	unconditional analysis; mixed model regression analysis; HU therapy never started or discontinued priot to HbF measurement	SI Table 2
Evadnie Rampersaud et al, 2021	34283174		rs1501298	ADIPOQ-AS1	hg38	3	186854853	WGS	Illumina HiSeq X10 sequencer	BWA | GATK HaplotypeCaller			585			St. Jude SCCRIP/Baylor		SCD	SS, Sβ0	adults, pediatrics	311	274	Hb F levels	%	G	0.05223	A			beta	0.56	0.1218				5.288e-06		linear regression		square root–transformed	age, sex, site location (St. Jude/BCM), top 10 PCs, relatedness via a genomic kinship matrix, transfusion therapy	effect = refA from a Ref | Alt format; effect allele freq. = MAF (assumption!)	unconditional analysis; mixed model regression analysis; HU therapy never started or discontinued priot to HbF measurement	SI Table 2
Evadnie Rampersaud et al, 2021	34283174		rs2024412	LINC01795	hg38	2	58279288	WGS	Illumina HiSeq X10 sequencer	BWA | GATK HaplotypeCaller			585			St. Jude SCCRIP/Baylor		SCD	SS, Sβ0	adults, pediatrics	311	274	Hb F levels	%	C	0.42894	G			beta	0.2423	0.05274				5.363e-06		linear regression		square root–transformed	age, sex, site location (St. Jude/BCM), top 10 PCs, relatedness via a genomic kinship matrix, transfusion therapy	effect = refA from a Ref | Alt format; effect allele freq. = MAF (assumption!)	unconditional analysis; mixed model regression analysis; HU therapy never started or discontinued priot to HbF measurement	SI Table 2
Evadnie Rampersaud et al, 2021	34283174		rs2024411	LINC01795	hg38	2	58279291	WGS	Illumina HiSeq X10 sequencer	BWA | GATK HaplotypeCaller			585			St. Jude SCCRIP/Baylor		SCD	SS, Sβ0	adults, pediatrics	311	274	Hb F levels	%	T	0.42894	G			beta	0.2423	0.05274				5.363e-06		linear regression		square root–transformed	age, sex, site location (St. Jude/BCM), top 10 PCs, relatedness via a genomic kinship matrix, transfusion therapy	effect = refA from a Ref | Alt format; effect allele freq. = MAF (assumption!)	unconditional analysis; mixed model regression analysis; HU therapy never started or discontinued priot to HbF measurement	SI Table 2
Evadnie Rampersaud et al, 2021	34283174		rs77434017	BCL11A	hg38	2	60522386	WGS	Illumina HiSeq X10 sequencer	BWA | GATK HaplotypeCaller			585			St. Jude SCCRIP/Baylor		SCD	SS, Sβ0	adults, pediatrics	311	274	Hb F levels	%	A	0.10103	C			beta	0.3887	0.08469				5.46e-06		linear regression		square root–transformed	age, sex, site location (St. Jude/BCM), top 10 PCs, relatedness via a genomic kinship matrix, transfusion therapy	effect = refA from a Ref | Alt format; effect allele freq. = MAF (assumption!)	unconditional analysis; mixed model regression analysis; HU therapy never started or discontinued priot to HbF measurement	SI Table 2
Evadnie Rampersaud et al, 2021	34283174		rs16913850	CTSC;GRM5	hg38	11	88360448	WGS	Illumina HiSeq X10 sequencer	BWA | GATK HaplotypeCaller			585			St. Jude SCCRIP/Baylor		SCD	SS, Sβ0	adults, pediatrics	311	274	Hb F levels	%	C	0.09589	G			beta	0.4224	0.09206				5.51e-06		linear regression		square root–transformed	age, sex, site location (St. Jude/BCM), top 10 PCs, relatedness via a genomic kinship matrix, transfusion therapy	effect = refA from a Ref | Alt format; effect allele freq. = MAF (assumption!)	unconditional analysis; mixed model regression analysis; HU therapy never started or discontinued priot to HbF measurement	SI Table 2
Evadnie Rampersaud et al, 2021	34283174		rs7940119	CTSC;GRM5	hg38	11	88361326	WGS	Illumina HiSeq X10 sequencer	BWA | GATK HaplotypeCaller			585			St. Jude SCCRIP/Baylor		SCD	SS, Sβ0	adults, pediatrics	311	274	Hb F levels	%	T	0.09589	C			beta	0.4224	0.09206				5.51e-06		linear regression		square root–transformed	age, sex, site location (St. Jude/BCM), top 10 PCs, relatedness via a genomic kinship matrix, transfusion therapy	effect = refA from a Ref | Alt format; effect allele freq. = MAF (assumption!)	unconditional analysis; mixed model regression analysis; HU therapy never started or discontinued priot to HbF measurement	SI Table 2
Evadnie Rampersaud et al, 2021	34283174		rs7931982	CTSC;GRM5	hg38	11	88373075	WGS	Illumina HiSeq X10 sequencer	BWA | GATK HaplotypeCaller			585			St. Jude SCCRIP/Baylor		SCD	SS, Sβ0	adults, pediatrics	311	274	Hb F levels	%	A	0.09589	G			beta	0.4224	0.09206				5.51e-06		linear regression		square root–transformed	age, sex, site location (St. Jude/BCM), top 10 PCs, relatedness via a genomic kinship matrix, transfusion therapy	effect = refA from a Ref | Alt format; effect allele freq. = MAF (assumption!)	unconditional analysis; mixed model regression analysis; HU therapy never started or discontinued priot to HbF measurement	SI Table 2
Evadnie Rampersaud et al, 2021	34283174		rs74052701	OR51A2;MMP26	hg38	11	4960947	WGS	Illumina HiSeq X10 sequencer	BWA | GATK HaplotypeCaller			585			St. Jude SCCRIP/Baylor		SCD	SS, Sβ0	adults, pediatrics	311	274	Hb F levels	%	A	0.09589	C			beta	0.416	0.0907				5.545e-06		linear regression		square root–transformed	age, sex, site location (St. Jude/BCM), top 10 PCs, relatedness via a genomic kinship matrix, transfusion therapy	effect = refA from a Ref | Alt format; effect allele freq. = MAF (assumption!)	unconditional analysis; mixed model regression analysis; HU therapy never started or discontinued priot to HbF measurement	SI Table 2
Evadnie Rampersaud et al, 2021	34283174		rs72962585	BCL11A	hg38	2	60502567	WGS	Illumina HiSeq X10 sequencer	BWA | GATK HaplotypeCaller			585			St. Jude SCCRIP/Baylor		SCD	SS, Sβ0	adults, pediatrics	311	274	Hb F levels	%	A	0.18322	G			beta	-0.3193	0.06963				5.55e-06		linear regression		square root–transformed	age, sex, site location (St. Jude/BCM), top 10 PCs, relatedness via a genomic kinship matrix, transfusion therapy	effect = refA from a Ref | Alt format; effect allele freq. = MAF (assumption!)	unconditional analysis; mixed model regression analysis; HU therapy never started or discontinued priot to HbF measurement	SI Table 2
Evadnie Rampersaud et al, 2021	34283174		rs115269277	CSNKA2IP;EPHA3	hg38	3	88850882	WGS	Illumina HiSeq X10 sequencer	BWA | GATK HaplotypeCaller			585			St. Jude SCCRIP/Baylor		SCD	SS, Sβ0	adults, pediatrics	311	274	Hb F levels	%	G	0.03853	A			beta	-0.6245	0.1362				5.552e-06		linear regression		square root–transformed	age, sex, site location (St. Jude/BCM), top 10 PCs, relatedness via a genomic kinship matrix, transfusion therapy	effect = refA from a Ref | Alt format; effect allele freq. = MAF (assumption!)	unconditional analysis; mixed model regression analysis; HU therapy never started or discontinued priot to HbF measurement	SI Table 2
Evadnie Rampersaud et al, 2021	34283174		rs34208856	HBS1L;MYB	hg38	6	135099929	WGS	Illumina HiSeq X10 sequencer	BWA | GATK HaplotypeCaller			585			St. Jude SCCRIP/Baylor		SCD	SS, Sβ0	adults, pediatrics	311	274	Hb F levels	%	CT	0.43065	C			beta	0.1847	0.0403				5.603e-06		linear regression		square root–transformed	age, sex, site location (St. Jude/BCM), top 10 PCs, relatedness via a genomic kinship matrix, transfusion therapy	effect = refA from a Ref | Alt format; effect allele freq. = MAF (assumption!)	unconditional analysis; mixed model regression analysis; HU therapy never started or discontinued priot to HbF measurement	SI Table 2
Evadnie Rampersaud et al, 2021	34283174		rs74051339	OR52A5;OR52A1	hg38	11	5139580	WGS	Illumina HiSeq X10 sequencer	BWA | GATK HaplotypeCaller			585			St. Jude SCCRIP/Baylor		SCD	SS, Sβ0	adults, pediatrics	311	274	Hb F levels	%	C	0.0899	T			beta	0.4242	0.09253				5.604e-06		linear regression		square root–transformed	age, sex, site location (St. Jude/BCM), top 10 PCs, relatedness via a genomic kinship matrix, transfusion therapy	effect = refA from a Ref | Alt format; effect allele freq. = MAF (assumption!)	unconditional analysis; mixed model regression analysis; HU therapy never started or discontinued priot to HbF measurement	SI Table 2
Evadnie Rampersaud et al, 2021	34283174		rs28683041	LINC00052;NTRK3	hg38	15	87608686	WGS	Illumina HiSeq X10 sequencer	BWA | GATK HaplotypeCaller			585			St. Jude SCCRIP/Baylor		SCD	SS, Sβ0	adults, pediatrics	311	274	Hb F levels	%	G	0.12243	A			beta	-0.3767	0.08229				5.783e-06		linear regression		square root–transformed	age, sex, site location (St. Jude/BCM), top 10 PCs, relatedness via a genomic kinship matrix, transfusion therapy	effect = refA from a Ref | Alt format; effect allele freq. = MAF (assumption!)	unconditional analysis; mixed model regression analysis; HU therapy never started or discontinued priot to HbF measurement	SI Table 2
Evadnie Rampersaud et al, 2021	34283174		rs73558836	SPANXN4;SPANXN3	hg38	X	143166223	WGS	Illumina HiSeq X10 sequencer	BWA | GATK HaplotypeCaller			585			St. Jude SCCRIP/Baylor		SCD	SS, Sβ0	adults, pediatrics	311	274	Hb F levels	%	T	0.02825	A			beta	0.5826	0.1273				5.802e-06		linear regression		square root–transformed	age, sex, site location (St. Jude/BCM), top 10 PCs, relatedness via a genomic kinship matrix, transfusion therapy	effect = refA from a Ref | Alt format; effect allele freq. = MAF (assumption!)	unconditional analysis; mixed model regression analysis; HU therapy never started or discontinued priot to HbF measurement	SI Table 2
Evadnie Rampersaud et al, 2021	34283174		rs2219231	OR52E1	hg38	11	5069283	WGS	Illumina HiSeq X10 sequencer	BWA | GATK HaplotypeCaller			585			St. Jude SCCRIP/Baylor		SCD	SS, Sβ0	adults, pediatrics	311	274	Hb F levels	%	A	0.1661	G			beta	-0.3245	0.07095				5.874e-06		linear regression		square root–transformed	age, sex, site location (St. Jude/BCM), top 10 PCs, relatedness via a genomic kinship matrix, transfusion therapy	effect = refA from a Ref | Alt format; effect allele freq. = MAF (assumption!)	unconditional analysis; mixed model regression analysis; HU therapy never started or discontinued priot to HbF measurement	SI Table 2
Evadnie Rampersaud et al, 2021	34283174		rs2499947	OR52E1;OR52A5	hg38	11	5126648	WGS	Illumina HiSeq X10 sequencer	BWA | GATK HaplotypeCaller			585			St. Jude SCCRIP/Baylor		SCD	SS, Sβ0	adults, pediatrics	311	274	Hb F levels	%	A	0.07376	C			beta	0.3649	0.07979				5.9e-06		linear regression		square root–transformed	age, sex, site location (St. Jude/BCM), top 10 PCs, relatedness via a genomic kinship matrix, transfusion therapy	effect = refA from a Ref | Alt format; effect allele freq. = MAF (assumption!)	unconditional analysis; mixed model regression analysis; HU therapy never started or discontinued priot to HbF measurement	SI Table 2
Evadnie Rampersaud et al, 2021	34283174		rs78070351	UQCC1	hg38	20	35313471	WGS	Illumina HiSeq X10 sequencer	BWA | GATK HaplotypeCaller			585			St. Jude SCCRIP/Baylor		SCD	SS, Sβ0	adults, pediatrics	311	274	Hb F levels	%	G	0.24743	A			beta	-0.2856	0.06246				5.929e-06		linear regression		square root–transformed	age, sex, site location (St. Jude/BCM), top 10 PCs, relatedness via a genomic kinship matrix, transfusion therapy	effect = refA from a Ref | Alt format; effect allele freq. = MAF (assumption!)	unconditional analysis; mixed model regression analysis; HU therapy never started or discontinued priot to HbF measurement	SI Table 2
Evadnie Rampersaud et al, 2021	34283174		rs74029416	LINC00052;NTRK3	hg38	15	87601782	WGS	Illumina HiSeq X10 sequencer	BWA | GATK HaplotypeCaller			585			St. Jude SCCRIP/Baylor		SCD	SS, Sβ0	adults, pediatrics	311	274	Hb F levels	%	A	0.12158	T			beta	-0.3794	0.08313				6.156e-06		linear regression		square root–transformed	age, sex, site location (St. Jude/BCM), top 10 PCs, relatedness via a genomic kinship matrix, transfusion therapy	effect = refA from a Ref | Alt format; effect allele freq. = MAF (assumption!)	unconditional analysis; mixed model regression analysis; HU therapy never started or discontinued priot to HbF measurement	SI Table 2
Evadnie Rampersaud et al, 2021	34283174		rs146092354	OR52A5	hg38	11	5132724	WGS	Illumina HiSeq X10 sequencer	BWA | GATK HaplotypeCaller			585			St. Jude SCCRIP/Baylor		SCD	SS, Sβ0	adults, pediatrics	311	274	Hb F levels	%	AAT	0.08733	A			beta	0.4312	0.09448				6.162e-06		linear regression		square root–transformed	age, sex, site location (St. Jude/BCM), top 10 PCs, relatedness via a genomic kinship matrix, transfusion therapy	effect = refA from a Ref | Alt format; effect allele freq. = MAF (assumption!)	unconditional analysis; mixed model regression analysis; HU therapy never started or discontinued priot to HbF measurement	SI Table 2
Evadnie Rampersaud et al, 2021	34283174		rs140979851	OR52A5;OR52A1	hg38	11	5134658	WGS	Illumina HiSeq X10 sequencer	BWA | GATK HaplotypeCaller			585			St. Jude SCCRIP/Baylor		SCD	SS, Sβ0	adults, pediatrics	311	274	Hb F levels	%	ATCAC	0.08733	A			beta	0.4312	0.09448				6.162e-06		linear regression		square root–transformed	age, sex, site location (St. Jude/BCM), top 10 PCs, relatedness via a genomic kinship matrix, transfusion therapy	effect = refA from a Ref | Alt format; effect allele freq. = MAF (assumption!)	unconditional analysis; mixed model regression analysis; HU therapy never started or discontinued priot to HbF measurement	SI Table 2
Evadnie Rampersaud et al, 2021	34283174		rs79448983	OR52A5	hg38	11	5130727	WGS	Illumina HiSeq X10 sequencer	BWA | GATK HaplotypeCaller			585			St. Jude SCCRIP/Baylor		SCD	SS, Sβ0	adults, pediatrics	311	274	Hb F levels	%	C	0.08733	T			beta	0.4312	0.09448				6.162e-06		linear regression		square root–transformed	age, sex, site location (St. Jude/BCM), top 10 PCs, relatedness via a genomic kinship matrix, transfusion therapy	effect = refA from a Ref | Alt format; effect allele freq. = MAF (assumption!)	unconditional analysis; mixed model regression analysis; HU therapy never started or discontinued priot to HbF measurement	SI Table 2
Evadnie Rampersaud et al, 2021	34283174		rs7657251	FAT4	hg38	4	125320098	WGS	Illumina HiSeq X10 sequencer	BWA | GATK HaplotypeCaller			585			St. Jude SCCRIP/Baylor		SCD	SS, Sβ0	adults, pediatrics	311	274	Hb F levels	%	G	0.07705	C			beta	0.4464	0.09789				6.246e-06		linear regression		square root–transformed	age, sex, site location (St. Jude/BCM), top 10 PCs, relatedness via a genomic kinship matrix, transfusion therapy	effect = refA from a Ref | Alt format; effect allele freq. = MAF (assumption!)	unconditional analysis; mixed model regression analysis; HU therapy never started or discontinued priot to HbF measurement	SI Table 2
Evadnie Rampersaud et al, 2021	34283174		rs12711912	EN1;MARCO	hg38	2	118907862	WGS	Illumina HiSeq X10 sequencer	BWA | GATK HaplotypeCaller			585			St. Jude SCCRIP/Baylor		SCD	SS, Sβ0	adults, pediatrics	311	274	Hb F levels	%	G	0.40668	C			beta	-0.2478	0.05435				6.311e-06		linear regression		square root–transformed	age, sex, site location (St. Jude/BCM), top 10 PCs, relatedness via a genomic kinship matrix, transfusion therapy	effect = refA from a Ref | Alt format; effect allele freq. = MAF (assumption!)	unconditional analysis; mixed model regression analysis; HU therapy never started or discontinued priot to HbF measurement	SI Table 2
Evadnie Rampersaud et al, 2021	34283174		rs77337527	ARHGAP29;ABCD3	hg38	1	94388264	WGS	Illumina HiSeq X10 sequencer	BWA | GATK HaplotypeCaller			585			St. Jude SCCRIP/Baylor		SCD	SS, Sβ0	adults, pediatrics	311	274	Hb F levels	%	C	0.02483	T			beta	0.7901	0.1734				6.328e-06		linear regression		square root–transformed	age, sex, site location (St. Jude/BCM), top 10 PCs, relatedness via a genomic kinship matrix, transfusion therapy	effect = refA from a Ref | Alt format; effect allele freq. = MAF (assumption!)	unconditional analysis; mixed model regression analysis; HU therapy never started or discontinued priot to HbF measurement	SI Table 2
Evadnie Rampersaud et al, 2021	34283174		rs548624994	LINC02273;FBXW7	hg38	4	152168607	WGS	Illumina HiSeq X10 sequencer	BWA | GATK HaplotypeCaller			585			St. Jude SCCRIP/Baylor		SCD	SS, Sβ0	adults, pediatrics	311	274	Hb F levels	%	A	0.0274	C			beta	0.7502	0.1648				6.49e-06		linear regression		square root–transformed	age, sex, site location (St. Jude/BCM), top 10 PCs, relatedness via a genomic kinship matrix, transfusion therapy	effect = refA from a Ref | Alt format; effect allele freq. = MAF (assumption!)	unconditional analysis; mixed model regression analysis; HU therapy never started or discontinued priot to HbF measurement	SI Table 2
Evadnie Rampersaud et al, 2021	34283174		rs150656927	ATP8B1	hg38	18	57783830	WGS	Illumina HiSeq X10 sequencer	BWA | GATK HaplotypeCaller			585			St. Jude SCCRIP/Baylor		SCD	SS, Sβ0	adults, pediatrics	311	274	Hb F levels	%	G	0.01627	C			beta	0.9987	0.2194				6.513e-06		linear regression		square root–transformed	age, sex, site location (St. Jude/BCM), top 10 PCs, relatedness via a genomic kinship matrix, transfusion therapy	effect = refA from a Ref | Alt format; effect allele freq. = MAF (assumption!)	unconditional analysis; mixed model regression analysis; HU therapy never started or discontinued priot to HbF measurement	SI Table 2
Evadnie Rampersaud et al, 2021	34283174		rs66681388	GSTTP2	hg38	22	23843024	WGS	Illumina HiSeq X10 sequencer	BWA | GATK HaplotypeCaller			585			St. Jude SCCRIP/Baylor		SCD	SS, Sβ0	adults, pediatrics	311	274	Hb F levels	%	G	0.0214	A			beta	0.8496	0.1867				6.524e-06		linear regression		square root–transformed	age, sex, site location (St. Jude/BCM), top 10 PCs, relatedness via a genomic kinship matrix, transfusion therapy	effect = refA from a Ref | Alt format; effect allele freq. = MAF (assumption!)	unconditional analysis; mixed model regression analysis; HU therapy never started or discontinued priot to HbF measurement	SI Table 2
Evadnie Rampersaud et al, 2021	34283174		rs147692173	CSNKA2IP;EPHA3	hg38	3	88496659	WGS	Illumina HiSeq X10 sequencer	BWA | GATK HaplotypeCaller			585			St. Jude SCCRIP/Baylor		SCD	SS, Sβ0	adults, pediatrics	311	274	Hb F levels	%	A	0.02483	C			beta	-0.7888	0.1733				6.531e-06		linear regression		square root–transformed	age, sex, site location (St. Jude/BCM), top 10 PCs, relatedness via a genomic kinship matrix, transfusion therapy	effect = refA from a Ref | Alt format; effect allele freq. = MAF (assumption!)	unconditional analysis; mixed model regression analysis; HU therapy never started or discontinued priot to HbF measurement	SI Table 2
Evadnie Rampersaud et al, 2021	34283174		rs141149292	CSNKA2IP;EPHA3	hg38	3	88500044	WGS	Illumina HiSeq X10 sequencer	BWA | GATK HaplotypeCaller			585			St. Jude SCCRIP/Baylor		SCD	SS, Sβ0	adults, pediatrics	311	274	Hb F levels	%	C	0.02483	G			beta	-0.7888	0.1733				6.531e-06		linear regression		square root–transformed	age, sex, site location (St. Jude/BCM), top 10 PCs, relatedness via a genomic kinship matrix, transfusion therapy	effect = refA from a Ref | Alt format; effect allele freq. = MAF (assumption!)	unconditional analysis; mixed model regression analysis; HU therapy never started or discontinued priot to HbF measurement	SI Table 2
Evadnie Rampersaud et al, 2021	34283174		rs200688235	CSNKA2IP;EPHA3	hg38	3	88503046	WGS	Illumina HiSeq X10 sequencer	BWA | GATK HaplotypeCaller			585			St. Jude SCCRIP/Baylor		SCD	SS, Sβ0	adults, pediatrics	311	274	Hb F levels	%	TG	0.02483	T			beta	-0.7888	0.1733				6.531e-06		linear regression		square root–transformed	age, sex, site location (St. Jude/BCM), top 10 PCs, relatedness via a genomic kinship matrix, transfusion therapy	effect = refA from a Ref | Alt format; effect allele freq. = MAF (assumption!)	unconditional analysis; mixed model regression analysis; HU therapy never started or discontinued priot to HbF measurement	SI Table 2
Evadnie Rampersaud et al, 2021	34283174		rs114769790	CSNKA2IP;EPHA3	hg38	3	88510211	WGS	Illumina HiSeq X10 sequencer	BWA | GATK HaplotypeCaller			585			St. Jude SCCRIP/Baylor		SCD	SS, Sβ0	adults, pediatrics	311	274	Hb F levels	%	C	0.02483	A			beta	-0.7888	0.1733				6.531e-06		linear regression		square root–transformed	age, sex, site location (St. Jude/BCM), top 10 PCs, relatedness via a genomic kinship matrix, transfusion therapy	effect = refA from a Ref | Alt format; effect allele freq. = MAF (assumption!)	unconditional analysis; mixed model regression analysis; HU therapy never started or discontinued priot to HbF measurement	SI Table 2
Evadnie Rampersaud et al, 2021	34283174		rs114652585	CSNKA2IP;EPHA3	hg38	3	88522814	WGS	Illumina HiSeq X10 sequencer	BWA | GATK HaplotypeCaller			585			St. Jude SCCRIP/Baylor		SCD	SS, Sβ0	adults, pediatrics	311	274	Hb F levels	%	C	0.02483	A			beta	-0.7888	0.1733				6.531e-06		linear regression		square root–transformed	age, sex, site location (St. Jude/BCM), top 10 PCs, relatedness via a genomic kinship matrix, transfusion therapy	effect = refA from a Ref | Alt format; effect allele freq. = MAF (assumption!)	unconditional analysis; mixed model regression analysis; HU therapy never started or discontinued priot to HbF measurement	SI Table 2
Evadnie Rampersaud et al, 2021	34283174		rs116738901	CSNKA2IP;EPHA3	hg38	3	88527601	WGS	Illumina HiSeq X10 sequencer	BWA | GATK HaplotypeCaller			585			St. Jude SCCRIP/Baylor		SCD	SS, Sβ0	adults, pediatrics	311	274	Hb F levels	%	G	0.02483	T			beta	-0.7888	0.1733				6.531e-06		linear regression		square root–transformed	age, sex, site location (St. Jude/BCM), top 10 PCs, relatedness via a genomic kinship matrix, transfusion therapy	effect = refA from a Ref | Alt format; effect allele freq. = MAF (assumption!)	unconditional analysis; mixed model regression analysis; HU therapy never started or discontinued priot to HbF measurement	SI Table 2
Evadnie Rampersaud et al, 2021	34283174		rs78355527	CSNKA2IP;EPHA3	hg38	3	88527701	WGS	Illumina HiSeq X10 sequencer	BWA | GATK HaplotypeCaller			585			St. Jude SCCRIP/Baylor		SCD	SS, Sβ0	adults, pediatrics	311	274	Hb F levels	%	T	0.02483	A			beta	-0.7888	0.1733				6.531e-06		linear regression		square root–transformed	age, sex, site location (St. Jude/BCM), top 10 PCs, relatedness via a genomic kinship matrix, transfusion therapy	effect = refA from a Ref | Alt format; effect allele freq. = MAF (assumption!)	unconditional analysis; mixed model regression analysis; HU therapy never started or discontinued priot to HbF measurement	SI Table 2
Evadnie Rampersaud et al, 2021	34283174		rs77318373	CSNKA2IP;EPHA3	hg38	3	88531014	WGS	Illumina HiSeq X10 sequencer	BWA | GATK HaplotypeCaller			585			St. Jude SCCRIP/Baylor		SCD	SS, Sβ0	adults, pediatrics	311	274	Hb F levels	%	T	0.02483	A			beta	-0.7888	0.1733				6.531e-06		linear regression		square root–transformed	age, sex, site location (St. Jude/BCM), top 10 PCs, relatedness via a genomic kinship matrix, transfusion therapy	effect = refA from a Ref | Alt format; effect allele freq. = MAF (assumption!)	unconditional analysis; mixed model regression analysis; HU therapy never started or discontinued priot to HbF measurement	SI Table 2
Evadnie Rampersaud et al, 2021	34283174		rs150254503	CSNKA2IP;EPHA3	hg38	3	88531472	WGS	Illumina HiSeq X10 sequencer	BWA | GATK HaplotypeCaller			585			St. Jude SCCRIP/Baylor		SCD	SS, Sβ0	adults, pediatrics	311	274	Hb F levels	%	T	0.02483	A			beta	-0.7888	0.1733				6.531e-06		linear regression		square root–transformed	age, sex, site location (St. Jude/BCM), top 10 PCs, relatedness via a genomic kinship matrix, transfusion therapy	effect = refA from a Ref | Alt format; effect allele freq. = MAF (assumption!)	unconditional analysis; mixed model regression analysis; HU therapy never started or discontinued priot to HbF measurement	SI Table 2
Evadnie Rampersaud et al, 2021	34283174		rs147271491	CSNKA2IP;EPHA3	hg38	3	88532492	WGS	Illumina HiSeq X10 sequencer	BWA | GATK HaplotypeCaller			585			St. Jude SCCRIP/Baylor		SCD	SS, Sβ0	adults, pediatrics	311	274	Hb F levels	%	G	0.02483	A			beta	-0.7888	0.1733				6.531e-06		linear regression		square root–transformed	age, sex, site location (St. Jude/BCM), top 10 PCs, relatedness via a genomic kinship matrix, transfusion therapy	effect = refA from a Ref | Alt format; effect allele freq. = MAF (assumption!)	unconditional analysis; mixed model regression analysis; HU therapy never started or discontinued priot to HbF measurement	SI Table 2
Evadnie Rampersaud et al, 2021	34283174		rs79950692	CSNKA2IP;EPHA3	hg38	3	88533939	WGS	Illumina HiSeq X10 sequencer	BWA | GATK HaplotypeCaller			585			St. Jude SCCRIP/Baylor		SCD	SS, Sβ0	adults, pediatrics	311	274	Hb F levels	%	G	0.02483	T			beta	-0.7888	0.1733				6.531e-06		linear regression		square root–transformed	age, sex, site location (St. Jude/BCM), top 10 PCs, relatedness via a genomic kinship matrix, transfusion therapy	effect = refA from a Ref | Alt format; effect allele freq. = MAF (assumption!)	unconditional analysis; mixed model regression analysis; HU therapy never started or discontinued priot to HbF measurement	SI Table 2
Evadnie Rampersaud et al, 2021	34283174		rs201061900	OR52A1;OR52Z1	hg38	11	5176538	WGS	Illumina HiSeq X10 sequencer	BWA | GATK HaplotypeCaller			585			St. Jude SCCRIP/Baylor		SCD	SS, Sβ0	adults, pediatrics	311	274	Hb F levels	%	GCA	0.08476	G			beta	0.4316	0.0949				6.622e-06		linear regression		square root–transformed	age, sex, site location (St. Jude/BCM), top 10 PCs, relatedness via a genomic kinship matrix, transfusion therapy	effect = refA from a Ref | Alt format; effect allele freq. = MAF (assumption!)	unconditional analysis; mixed model regression analysis; HU therapy never started or discontinued priot to HbF measurement	SI Table 2
Evadnie Rampersaud et al, 2021	34283174		rs60039255	LINC00052;NTRK3	hg38	15	87583577	WGS	Illumina HiSeq X10 sequencer	BWA | GATK HaplotypeCaller			585			St. Jude SCCRIP/Baylor		SCD	SS, Sβ0	adults, pediatrics	311	274	Hb F levels	%	A	0.10873	G			beta	-0.3965	0.08721				6.671e-06		linear regression		square root–transformed	age, sex, site location (St. Jude/BCM), top 10 PCs, relatedness via a genomic kinship matrix, transfusion therapy	effect = refA from a Ref | Alt format; effect allele freq. = MAF (assumption!)	unconditional analysis; mixed model regression analysis; HU therapy never started or discontinued priot to HbF measurement	SI Table 2
Evadnie Rampersaud et al, 2021	34283174		rs115945326	OR52A5;OR52A1	hg38	11	5145378	WGS	Illumina HiSeq X10 sequencer	BWA | GATK HaplotypeCaller			585			St. Jude SCCRIP/Baylor		SCD	SS, Sβ0	adults, pediatrics	311	274	Hb F levels	%	A	0.08733	G			beta	0.4247	0.09342				6.692e-06		linear regression		square root–transformed	age, sex, site location (St. Jude/BCM), top 10 PCs, relatedness via a genomic kinship matrix, transfusion therapy	effect = refA from a Ref | Alt format; effect allele freq. = MAF (assumption!)	unconditional analysis; mixed model regression analysis; HU therapy never started or discontinued priot to HbF measurement	SI Table 2
Evadnie Rampersaud et al, 2021	34283174			ISL1;LINC02118	hg38	5	51784302	WGS	Illumina HiSeq X10 sequencer	BWA | GATK HaplotypeCaller			585			St. Jude SCCRIP/Baylor		SCD	SS, Sβ0	adults, pediatrics	311	274	Hb F levels	%	G	0.04281	A			beta	-0.6074	0.1337				6.723e-06		linear regression		square root–transformed	age, sex, site location (St. Jude/BCM), top 10 PCs, relatedness via a genomic kinship matrix, transfusion therapy	effect = refA from a Ref | Alt format; effect allele freq. = MAF (assumption!)	unconditional analysis; mixed model regression analysis; HU therapy never started or discontinued priot to HbF measurement	SI Table 2
Evadnie Rampersaud et al, 2021	34283174			HEG1	hg38	3	124967458	WGS	Illumina HiSeq X10 sequencer	BWA | GATK HaplotypeCaller			585			St. Jude SCCRIP/Baylor		SCD	SS, Sβ0	adults, pediatrics	311	274	Hb F levels	%	T	0.25397	<*:DEL>			beta	-0.2074	0.04566				6.814e-06		linear regression		square root–transformed	age, sex, site location (St. Jude/BCM), top 10 PCs, relatedness via a genomic kinship matrix, transfusion therapy	effect = refA from a Ref | Alt format; effect allele freq. = MAF (assumption!)	unconditional analysis; mixed model regression analysis; HU therapy never started or discontinued priot to HbF measurement	SI Table 2
Evadnie Rampersaud et al, 2021	34283174		rs74029408	LINC00052;NTRK3	hg38	15	87599328	WGS	Illumina HiSeq X10 sequencer	BWA | GATK HaplotypeCaller			585			St. Jude SCCRIP/Baylor		SCD	SS, Sβ0	adults, pediatrics	311	274	Hb F levels	%	C	0.12072	T			beta	-0.3784	0.08337				6.892e-06		linear regression		square root–transformed	age, sex, site location (St. Jude/BCM), top 10 PCs, relatedness via a genomic kinship matrix, transfusion therapy	effect = refA from a Ref | Alt format; effect allele freq. = MAF (assumption!)	unconditional analysis; mixed model regression analysis; HU therapy never started or discontinued priot to HbF measurement	SI Table 2
Evadnie Rampersaud et al, 2021	34283174		rs76873419	LINC00052;NTRK3	hg38	15	87599709	WGS	Illumina HiSeq X10 sequencer	BWA | GATK HaplotypeCaller			585			St. Jude SCCRIP/Baylor		SCD	SS, Sβ0	adults, pediatrics	311	274	Hb F levels	%	G	0.12072	A			beta	-0.3784	0.08337				6.892e-06		linear regression		square root–transformed	age, sex, site location (St. Jude/BCM), top 10 PCs, relatedness via a genomic kinship matrix, transfusion therapy	effect = refA from a Ref | Alt format; effect allele freq. = MAF (assumption!)	unconditional analysis; mixed model regression analysis; HU therapy never started or discontinued priot to HbF measurement	SI Table 2
Evadnie Rampersaud et al, 2021	34283174		rs76058838	LINC00052;NTRK3	hg38	15	87599817	WGS	Illumina HiSeq X10 sequencer	BWA | GATK HaplotypeCaller			585			St. Jude SCCRIP/Baylor		SCD	SS, Sβ0	adults, pediatrics	311	274	Hb F levels	%	A	0.12072	T			beta	-0.3784	0.08337				6.892e-06		linear regression		square root–transformed	age, sex, site location (St. Jude/BCM), top 10 PCs, relatedness via a genomic kinship matrix, transfusion therapy	effect = refA from a Ref | Alt format; effect allele freq. = MAF (assumption!)	unconditional analysis; mixed model regression analysis; HU therapy never started or discontinued priot to HbF measurement	SI Table 2
Evadnie Rampersaud et al, 2021	34283174		rs74029412	LINC00052;NTRK3	hg38	15	87600257	WGS	Illumina HiSeq X10 sequencer	BWA | GATK HaplotypeCaller			585			St. Jude SCCRIP/Baylor		SCD	SS, Sβ0	adults, pediatrics	311	274	Hb F levels	%	C	0.12072	T			beta	-0.3784	0.08337				6.892e-06		linear regression		square root–transformed	age, sex, site location (St. Jude/BCM), top 10 PCs, relatedness via a genomic kinship matrix, transfusion therapy	effect = refA from a Ref | Alt format; effect allele freq. = MAF (assumption!)	unconditional analysis; mixed model regression analysis; HU therapy never started or discontinued priot to HbF measurement	SI Table 2
Evadnie Rampersaud et al, 2021	34283174		rs189408390	OR52Z1;OR51V1	hg38	11	5183806	WGS	Illumina HiSeq X10 sequencer	BWA | GATK HaplotypeCaller			585			St. Jude SCCRIP/Baylor		SCD	SS, Sβ0	adults, pediatrics	311	274	Hb F levels	%	A	0.08576	C			beta	0.4267	0.09405				6.971e-06		linear regression		square root–transformed	age, sex, site location (St. Jude/BCM), top 10 PCs, relatedness via a genomic kinship matrix, transfusion therapy	effect = refA from a Ref | Alt format; effect allele freq. = MAF (assumption!)	unconditional analysis; mixed model regression analysis; HU therapy never started or discontinued priot to HbF measurement	SI Table 2
Evadnie Rampersaud et al, 2021	34283174		rs73558858	SPANXN4;SPANXN3	hg38	X	143179019	WGS	Illumina HiSeq X10 sequencer	BWA | GATK HaplotypeCaller			585			St. Jude SCCRIP/Baylor		SCD	SS, Sβ0	adults, pediatrics	311	274	Hb F levels	%	T	0.02825	A			beta	0.5798	0.1278				6.99e-06		linear regression		square root–transformed	age, sex, site location (St. Jude/BCM), top 10 PCs, relatedness via a genomic kinship matrix, transfusion therapy	effect = refA from a Ref | Alt format; effect allele freq. = MAF (assumption!)	unconditional analysis; mixed model regression analysis; HU therapy never started or discontinued priot to HbF measurement	SI Table 2
Evadnie Rampersaud et al, 2021	34283174			EPHA6	hg38	3	97650856	WGS	Illumina HiSeq X10 sequencer	BWA | GATK HaplotypeCaller			585			St. Jude SCCRIP/Baylor		SCD	SS, Sβ0	adults, pediatrics	311	274	Hb F levels	%	C	0.13345	CA			beta	-0.1381	0.03045				7.071e-06		linear regression		square root–transformed	age, sex, site location (St. Jude/BCM), top 10 PCs, relatedness via a genomic kinship matrix, transfusion therapy	effect = refA from a Ref | Alt format; effect allele freq. = MAF (assumption!)	unconditional analysis; mixed model regression analysis; HU therapy never started or discontinued priot to HbF measurement	SI Table 2
Evadnie Rampersaud et al, 2021	34283174		rs111210173	CBFA2T3;ACSF3	hg38	16	89023239	WGS	Illumina HiSeq X10 sequencer	BWA | GATK HaplotypeCaller			585			St. Jude SCCRIP/Baylor		SCD	SS, Sβ0	adults, pediatrics	311	274	Hb F levels	%	C	0.02825	A			beta	-0.7397	0.1632				7.092e-06		linear regression		square root–transformed	age, sex, site location (St. Jude/BCM), top 10 PCs, relatedness via a genomic kinship matrix, transfusion therapy	effect = refA from a Ref | Alt format; effect allele freq. = MAF (assumption!)	unconditional analysis; mixed model regression analysis; HU therapy never started or discontinued priot to HbF measurement	SI Table 2
Evadnie Rampersaud et al, 2021	34283174		rs80192554	VTI1A	hg38	10	112684166	WGS	Illumina HiSeq X10 sequencer	BWA | GATK HaplotypeCaller			585			St. Jude SCCRIP/Baylor		SCD	SS, Sβ0	adults, pediatrics	311	274	Hb F levels	%	T	0.01712	C			beta	0.9521	0.2102				7.191e-06		linear regression		square root–transformed	age, sex, site location (St. Jude/BCM), top 10 PCs, relatedness via a genomic kinship matrix, transfusion therapy	effect = refA from a Ref | Alt format; effect allele freq. = MAF (assumption!)	unconditional analysis; mixed model regression analysis; HU therapy never started or discontinued priot to HbF measurement	SI Table 2
Evadnie Rampersaud et al, 2021	34283174		rs72886292	OR51B4;OR51B2	hg38	11	5305414	WGS	Illumina HiSeq X10 sequencer	BWA | GATK HaplotypeCaller			585			St. Jude SCCRIP/Baylor		SCD	SS, Sβ0	adults, pediatrics	311	274	Hb F levels	%	G	0.09161	A			beta	0.4053	0.08949				7.233e-06		linear regression		square root–transformed	age, sex, site location (St. Jude/BCM), top 10 PCs, relatedness via a genomic kinship matrix, transfusion therapy	effect = refA from a Ref | Alt format; effect allele freq. = MAF (assumption!)	unconditional analysis; mixed model regression analysis; HU therapy never started or discontinued priot to HbF measurement	SI Table 2
Evadnie Rampersaud et al, 2021	34283174		rs145311298	SSPO	hg38	7	149819749	WGS	Illumina HiSeq X10 sequencer	BWA | GATK HaplotypeCaller			585			St. Jude SCCRIP/Baylor		SCD	SS, Sβ0	adults, pediatrics	311	274	Hb F levels	%	TC	0.26113	T			beta	-0.2724	0.0602				7.357e-06		linear regression		square root–transformed	age, sex, site location (St. Jude/BCM), top 10 PCs, relatedness via a genomic kinship matrix, transfusion therapy	effect = refA from a Ref | Alt format; effect allele freq. = MAF (assumption!)	unconditional analysis; mixed model regression analysis; HU therapy never started or discontinued priot to HbF measurement	SI Table 2
Evadnie Rampersaud et al, 2021	34283174		rs115241537	OR52E1;OR52A5	hg38	11	5104510	WGS	Illumina HiSeq X10 sequencer	BWA | GATK HaplotypeCaller			585			St. Jude SCCRIP/Baylor		SCD	SS, Sβ0	adults, pediatrics	311	274	Hb F levels	%	A	0.08305	G			beta	0.4291	0.09482				7.361e-06		linear regression		square root–transformed	age, sex, site location (St. Jude/BCM), top 10 PCs, relatedness via a genomic kinship matrix, transfusion therapy	effect = refA from a Ref | Alt format; effect allele freq. = MAF (assumption!)	unconditional analysis; mixed model regression analysis; HU therapy never started or discontinued priot to HbF measurement	SI Table 2
Evadnie Rampersaud et al, 2021	34283174		rs75911778	OR52E1;OR52A5	hg38	11	5106210	WGS	Illumina HiSeq X10 sequencer	BWA | GATK HaplotypeCaller			585			St. Jude SCCRIP/Baylor		SCD	SS, Sβ0	adults, pediatrics	311	274	Hb F levels	%	A	0.08305	G			beta	0.4291	0.09482				7.361e-06		linear regression		square root–transformed	age, sex, site location (St. Jude/BCM), top 10 PCs, relatedness via a genomic kinship matrix, transfusion therapy	effect = refA from a Ref | Alt format; effect allele freq. = MAF (assumption!)	unconditional analysis; mixed model regression analysis; HU therapy never started or discontinued priot to HbF measurement	SI Table 2
Evadnie Rampersaud et al, 2021	34283174		rs76291640	OR52E1;OR52A5	hg38	11	5107688	WGS	Illumina HiSeq X10 sequencer	BWA | GATK HaplotypeCaller			585			St. Jude SCCRIP/Baylor		SCD	SS, Sβ0	adults, pediatrics	311	274	Hb F levels	%	A	0.08305	G			beta	0.4291	0.09482				7.361e-06		linear regression		square root–transformed	age, sex, site location (St. Jude/BCM), top 10 PCs, relatedness via a genomic kinship matrix, transfusion therapy	effect = refA from a Ref | Alt format; effect allele freq. = MAF (assumption!)	unconditional analysis; mixed model regression analysis; HU therapy never started or discontinued priot to HbF measurement	SI Table 2
Evadnie Rampersaud et al, 2021	34283174		rs139365802	OR52E1;OR52A5	hg38	11	5118311	WGS	Illumina HiSeq X10 sequencer	BWA | GATK HaplotypeCaller			585			St. Jude SCCRIP/Baylor		SCD	SS, Sβ0	adults, pediatrics	311	274	Hb F levels	%	G	0.08305	GC			beta	0.4291	0.09482				7.361e-06		linear regression		square root–transformed	age, sex, site location (St. Jude/BCM), top 10 PCs, relatedness via a genomic kinship matrix, transfusion therapy	effect = refA from a Ref | Alt format; effect allele freq. = MAF (assumption!)	unconditional analysis; mixed model regression analysis; HU therapy never started or discontinued priot to HbF measurement	SI Table 2
Evadnie Rampersaud et al, 2021	34283174		rs187789278	COL21A1	hg38	6	56292393	WGS	Illumina HiSeq X10 sequencer	BWA | GATK HaplotypeCaller			585			St. Jude SCCRIP/Baylor		SCD	SS, Sβ0	adults, pediatrics	311	274	Hb F levels	%	C	0.07031	G			beta	0.4604	0.1018				7.369e-06		linear regression		square root–transformed	age, sex, site location (St. Jude/BCM), top 10 PCs, relatedness via a genomic kinship matrix, transfusion therapy	effect = refA from a Ref | Alt format; effect allele freq. = MAF (assumption!)	unconditional analysis; mixed model regression analysis; HU therapy never started or discontinued priot to HbF measurement	SI Table 2
Evadnie Rampersaud et al, 2021	34283174		rs181119443	ASIC2	hg38	17	33793538	WGS	Illumina HiSeq X10 sequencer	BWA | GATK HaplotypeCaller			585			St. Jude SCCRIP/Baylor		SCD	SS, Sβ0	adults, pediatrics	311	274	Hb F levels	%	A	0.01113	G			beta	1.134	0.2508				7.451e-06		linear regression		square root–transformed	age, sex, site location (St. Jude/BCM), top 10 PCs, relatedness via a genomic kinship matrix, transfusion therapy	effect = refA from a Ref | Alt format; effect allele freq. = MAF (assumption!)	unconditional analysis; mixed model regression analysis; HU therapy never started or discontinued priot to HbF measurement	SI Table 2
Evadnie Rampersaud et al, 2021	34283174		rs149629859	ASIC2	hg38	17	33809781	WGS	Illumina HiSeq X10 sequencer	BWA | GATK HaplotypeCaller			585			St. Jude SCCRIP/Baylor		SCD	SS, Sβ0	adults, pediatrics	311	274	Hb F levels	%	G	0.01113	T			beta	1.134	0.2508				7.451e-06		linear regression		square root–transformed	age, sex, site location (St. Jude/BCM), top 10 PCs, relatedness via a genomic kinship matrix, transfusion therapy	effect = refA from a Ref | Alt format; effect allele freq. = MAF (assumption!)	unconditional analysis; mixed model regression analysis; HU therapy never started or discontinued priot to HbF measurement	SI Table 2
Evadnie Rampersaud et al, 2021	34283174		rs11036870	OR51B2;OR51B5	hg38	11	5331576	WGS	Illumina HiSeq X10 sequencer	BWA | GATK HaplotypeCaller			585			St. Jude SCCRIP/Baylor		SCD	SS, Sβ0	adults, pediatrics	311	274	Hb F levels	%	C	0.1464	T			beta	0.3385	0.07493				7.606e-06		linear regression		square root–transformed	age, sex, site location (St. Jude/BCM), top 10 PCs, relatedness via a genomic kinship matrix, transfusion therapy	effect = refA from a Ref | Alt format; effect allele freq. = MAF (assumption!)	unconditional analysis; mixed model regression analysis; HU therapy never started or discontinued priot to HbF measurement	SI Table 2
Evadnie Rampersaud et al, 2021	34283174		rs184058228	CSNKA2IP;EPHA3	hg38	3	88580226	WGS	Illumina HiSeq X10 sequencer	BWA | GATK HaplotypeCaller			585			St. Jude SCCRIP/Baylor		SCD	SS, Sβ0	adults, pediatrics	311	274	Hb F levels	%	C	0.02654	T			beta	-0.7593	0.1681				7.619e-06		linear regression		square root–transformed	age, sex, site location (St. Jude/BCM), top 10 PCs, relatedness via a genomic kinship matrix, transfusion therapy	effect = refA from a Ref | Alt format; effect allele freq. = MAF (assumption!)	unconditional analysis; mixed model regression analysis; HU therapy never started or discontinued priot to HbF measurement	SI Table 2
Evadnie Rampersaud et al, 2021	34283174		rs370938575	OR52J3;OR52E2	hg38	11	5055465	WGS	Illumina HiSeq X10 sequencer	BWA | GATK HaplotypeCaller			585			St. Jude SCCRIP/Baylor		SCD	SS, Sβ0	adults, pediatrics	311	274	Hb F levels	%	AAGTTCCCCTCTATTGAAATTTTATGGG	0.0839	A			beta	0.4306	0.09536				7.683e-06		linear regression		square root–transformed	age, sex, site location (St. Jude/BCM), top 10 PCs, relatedness via a genomic kinship matrix, transfusion therapy	effect = refA from a Ref | Alt format; effect allele freq. = MAF (assumption!)	unconditional analysis; mixed model regression analysis; HU therapy never started or discontinued priot to HbF measurement	SI Table 2
Evadnie Rampersaud et al, 2021	34283174		rs74941984	OR51L1;OR52J3	hg38	11	5038067	WGS	Illumina HiSeq X10 sequencer	BWA | GATK HaplotypeCaller			585			St. Jude SCCRIP/Baylor		SCD	SS, Sβ0	adults, pediatrics	311	274	Hb F levels	%	G	0.0839	A			beta	0.4306	0.09536				7.683e-06		linear regression		square root–transformed	age, sex, site location (St. Jude/BCM), top 10 PCs, relatedness via a genomic kinship matrix, transfusion therapy	effect = refA from a Ref | Alt format; effect allele freq. = MAF (assumption!)	unconditional analysis; mixed model regression analysis; HU therapy never started or discontinued priot to HbF measurement	SI Table 2
Evadnie Rampersaud et al, 2021	34283174		rs115487884	OR51L1;OR52J3	hg38	11	5042625	WGS	Illumina HiSeq X10 sequencer	BWA | GATK HaplotypeCaller			585			St. Jude SCCRIP/Baylor		SCD	SS, Sβ0	adults, pediatrics	311	274	Hb F levels	%	G	0.0839	A			beta	0.4306	0.09536				7.683e-06		linear regression		square root–transformed	age, sex, site location (St. Jude/BCM), top 10 PCs, relatedness via a genomic kinship matrix, transfusion therapy	effect = refA from a Ref | Alt format; effect allele freq. = MAF (assumption!)	unconditional analysis; mixed model regression analysis; HU therapy never started or discontinued priot to HbF measurement	SI Table 2
Evadnie Rampersaud et al, 2021	34283174		rs114101805	OR52E2	hg38	11	5058546	WGS	Illumina HiSeq X10 sequencer	BWA | GATK HaplotypeCaller			585			St. Jude SCCRIP/Baylor		SCD	SS, Sβ0	adults, pediatrics	311	274	Hb F levels	%	A	0.0839	G			beta	0.4306	0.09536				7.683e-06		linear regression		square root–transformed	age, sex, site location (St. Jude/BCM), top 10 PCs, relatedness via a genomic kinship matrix, transfusion therapy	effect = refA from a Ref | Alt format; effect allele freq. = MAF (assumption!)	unconditional analysis; mixed model regression analysis; HU therapy never started or discontinued priot to HbF measurement	SI Table 2
Evadnie Rampersaud et al, 2021	34283174		rs115931877	OR52E2	hg38	11	5060023	WGS	Illumina HiSeq X10 sequencer	BWA | GATK HaplotypeCaller			585			St. Jude SCCRIP/Baylor		SCD	SS, Sβ0	adults, pediatrics	311	274	Hb F levels	%	C	0.0839	T			beta	0.4306	0.09536				7.683e-06		linear regression		square root–transformed	age, sex, site location (St. Jude/BCM), top 10 PCs, relatedness via a genomic kinship matrix, transfusion therapy	effect = refA from a Ref | Alt format; effect allele freq. = MAF (assumption!)	unconditional analysis; mixed model regression analysis; HU therapy never started or discontinued priot to HbF measurement	SI Table 2
Evadnie Rampersaud et al, 2021	34283174		rs16909572	OR52E2;OR52E1	hg38	11	5064974	WGS	Illumina HiSeq X10 sequencer	BWA | GATK HaplotypeCaller			585			St. Jude SCCRIP/Baylor		SCD	SS, Sβ0	adults, pediatrics	311	274	Hb F levels	%	T	0.0839	C			beta	0.4306	0.09536				7.683e-06		linear regression		square root–transformed	age, sex, site location (St. Jude/BCM), top 10 PCs, relatedness via a genomic kinship matrix, transfusion therapy	effect = refA from a Ref | Alt format; effect allele freq. = MAF (assumption!)	unconditional analysis; mixed model regression analysis; HU therapy never started or discontinued priot to HbF measurement	SI Table 2
Evadnie Rampersaud et al, 2021	34283174		rs16909614	OR52E2;OR52E1	hg38	11	5068009	WGS	Illumina HiSeq X10 sequencer	BWA | GATK HaplotypeCaller			585			St. Jude SCCRIP/Baylor		SCD	SS, Sβ0	adults, pediatrics	311	274	Hb F levels	%	A	0.0839	G			beta	0.4306	0.09536				7.683e-06		linear regression		square root–transformed	age, sex, site location (St. Jude/BCM), top 10 PCs, relatedness via a genomic kinship matrix, transfusion therapy	effect = refA from a Ref | Alt format; effect allele freq. = MAF (assumption!)	unconditional analysis; mixed model regression analysis; HU therapy never started or discontinued priot to HbF measurement	SI Table 2
Evadnie Rampersaud et al, 2021	34283174		rs75166967	OR52J3;OR52E2	hg38	11	5049324	WGS	Illumina HiSeq X10 sequencer	BWA | GATK HaplotypeCaller			585			St. Jude SCCRIP/Baylor		SCD	SS, Sβ0	adults, pediatrics	311	274	Hb F levels	%	G	0.0839	A			beta	0.4306	0.09536				7.683e-06		linear regression		square root–transformed	age, sex, site location (St. Jude/BCM), top 10 PCs, relatedness via a genomic kinship matrix, transfusion therapy	effect = refA from a Ref | Alt format; effect allele freq. = MAF (assumption!)	unconditional analysis; mixed model regression analysis; HU therapy never started or discontinued priot to HbF measurement	SI Table 2
Evadnie Rampersaud et al, 2021	34283174		rs114472802	OR52J3;OR52E2	hg38	11	5052551	WGS	Illumina HiSeq X10 sequencer	BWA | GATK HaplotypeCaller			585			St. Jude SCCRIP/Baylor		SCD	SS, Sβ0	adults, pediatrics	311	274	Hb F levels	%	G	0.0839	C			beta	0.4306	0.09536				7.683e-06		linear regression		square root–transformed	age, sex, site location (St. Jude/BCM), top 10 PCs, relatedness via a genomic kinship matrix, transfusion therapy	effect = refA from a Ref | Alt format; effect allele freq. = MAF (assumption!)	unconditional analysis; mixed model regression analysis; HU therapy never started or discontinued priot to HbF measurement	SI Table 2
Evadnie Rampersaud et al, 2021	34283174		rs77554982	OR52A1;OR52Z1	hg38	11	5154612	WGS	Illumina HiSeq X10 sequencer	BWA | GATK HaplotypeCaller			585			St. Jude SCCRIP/Baylor		SCD	SS, Sβ0	adults, pediatrics	311	274	Hb F levels	%	G	0.08562	A			beta	0.4246	0.09403				7.685e-06		linear regression		square root–transformed	age, sex, site location (St. Jude/BCM), top 10 PCs, relatedness via a genomic kinship matrix, transfusion therapy	effect = refA from a Ref | Alt format; effect allele freq. = MAF (assumption!)	unconditional analysis; mixed model regression analysis; HU therapy never started or discontinued priot to HbF measurement	SI Table 2
Evadnie Rampersaud et al, 2021	34283174		rs76164323	OR52A1;OR52Z1	hg38	11	5155685	WGS	Illumina HiSeq X10 sequencer	BWA | GATK HaplotypeCaller			585			St. Jude SCCRIP/Baylor		SCD	SS, Sβ0	adults, pediatrics	311	274	Hb F levels	%	T	0.08562	G			beta	0.4246	0.09403				7.685e-06		linear regression		square root–transformed	age, sex, site location (St. Jude/BCM), top 10 PCs, relatedness via a genomic kinship matrix, transfusion therapy	effect = refA from a Ref | Alt format; effect allele freq. = MAF (assumption!)	unconditional analysis; mixed model regression analysis; HU therapy never started or discontinued priot to HbF measurement	SI Table 2
Evadnie Rampersaud et al, 2021	34283174		rs189023578	OR52A1;OR52Z1	hg38	11	5157180	WGS	Illumina HiSeq X10 sequencer	BWA | GATK HaplotypeCaller			585			St. Jude SCCRIP/Baylor		SCD	SS, Sβ0	adults, pediatrics	311	274	Hb F levels	%	T	0.08562	G			beta	0.4246	0.09403				7.685e-06		linear regression		square root–transformed	age, sex, site location (St. Jude/BCM), top 10 PCs, relatedness via a genomic kinship matrix, transfusion therapy	effect = refA from a Ref | Alt format; effect allele freq. = MAF (assumption!)	unconditional analysis; mixed model regression analysis; HU therapy never started or discontinued priot to HbF measurement	SI Table 2
Evadnie Rampersaud et al, 2021	34283174		rs76955641	OR52A1;OR52Z1	hg38	11	5157507	WGS	Illumina HiSeq X10 sequencer	BWA | GATK HaplotypeCaller			585			St. Jude SCCRIP/Baylor		SCD	SS, Sβ0	adults, pediatrics	311	274	Hb F levels	%	T	0.08562	C			beta	0.4246	0.09403				7.685e-06		linear regression		square root–transformed	age, sex, site location (St. Jude/BCM), top 10 PCs, relatedness via a genomic kinship matrix, transfusion therapy	effect = refA from a Ref | Alt format; effect allele freq. = MAF (assumption!)	unconditional analysis; mixed model regression analysis; HU therapy never started or discontinued priot to HbF measurement	SI Table 2
Evadnie Rampersaud et al, 2021	34283174		rs79026699	OR52A1;OR52Z1	hg38	11	5158043	WGS	Illumina HiSeq X10 sequencer	BWA | GATK HaplotypeCaller			585			St. Jude SCCRIP/Baylor		SCD	SS, Sβ0	adults, pediatrics	311	274	Hb F levels	%	G	0.08562	C			beta	0.4246	0.09403				7.685e-06		linear regression		square root–transformed	age, sex, site location (St. Jude/BCM), top 10 PCs, relatedness via a genomic kinship matrix, transfusion therapy	effect = refA from a Ref | Alt format; effect allele freq. = MAF (assumption!)	unconditional analysis; mixed model regression analysis; HU therapy never started or discontinued priot to HbF measurement	SI Table 2
Evadnie Rampersaud et al, 2021	34283174		rs79194614	OR52A1;OR52Z1	hg38	11	5158943	WGS	Illumina HiSeq X10 sequencer	BWA | GATK HaplotypeCaller			585			St. Jude SCCRIP/Baylor		SCD	SS, Sβ0	adults, pediatrics	311	274	Hb F levels	%	G	0.08562	C			beta	0.4246	0.09403				7.685e-06		linear regression		square root–transformed	age, sex, site location (St. Jude/BCM), top 10 PCs, relatedness via a genomic kinship matrix, transfusion therapy	effect = refA from a Ref | Alt format; effect allele freq. = MAF (assumption!)	unconditional analysis; mixed model regression analysis; HU therapy never started or discontinued priot to HbF measurement	SI Table 2
Evadnie Rampersaud et al, 2021	34283174		rs189088717	OR52A1;OR52Z1	hg38	11	5163588	WGS	Illumina HiSeq X10 sequencer	BWA | GATK HaplotypeCaller			585			St. Jude SCCRIP/Baylor		SCD	SS, Sβ0	adults, pediatrics	311	274	Hb F levels	%	G	0.08562	A			beta	0.4246	0.09403				7.685e-06		linear regression		square root–transformed	age, sex, site location (St. Jude/BCM), top 10 PCs, relatedness via a genomic kinship matrix, transfusion therapy	effect = refA from a Ref | Alt format; effect allele freq. = MAF (assumption!)	unconditional analysis; mixed model regression analysis; HU therapy never started or discontinued priot to HbF measurement	SI Table 2
Evadnie Rampersaud et al, 2021	34283174		rs183055323	OR52A1;OR52Z1	hg38	11	5166797	WGS	Illumina HiSeq X10 sequencer	BWA | GATK HaplotypeCaller			585			St. Jude SCCRIP/Baylor		SCD	SS, Sβ0	adults, pediatrics	311	274	Hb F levels	%	T	0.08562	G			beta	0.4246	0.09403				7.685e-06		linear regression		square root–transformed	age, sex, site location (St. Jude/BCM), top 10 PCs, relatedness via a genomic kinship matrix, transfusion therapy	effect = refA from a Ref | Alt format; effect allele freq. = MAF (assumption!)	unconditional analysis; mixed model regression analysis; HU therapy never started or discontinued priot to HbF measurement	SI Table 2
Evadnie Rampersaud et al, 2021	34283174		rs78948522	OR52A1;OR52Z1	hg38	11	5167579	WGS	Illumina HiSeq X10 sequencer	BWA | GATK HaplotypeCaller			585			St. Jude SCCRIP/Baylor		SCD	SS, Sβ0	adults, pediatrics	311	274	Hb F levels	%	G	0.08562	A			beta	0.4246	0.09403				7.685e-06		linear regression		square root–transformed	age, sex, site location (St. Jude/BCM), top 10 PCs, relatedness via a genomic kinship matrix, transfusion therapy	effect = refA from a Ref | Alt format; effect allele freq. = MAF (assumption!)	unconditional analysis; mixed model regression analysis; HU therapy never started or discontinued priot to HbF measurement	SI Table 2
Evadnie Rampersaud et al, 2021	34283174		rs116780407	OR52A1;OR52Z1	hg38	11	5169138	WGS	Illumina HiSeq X10 sequencer	BWA | GATK HaplotypeCaller			585			St. Jude SCCRIP/Baylor		SCD	SS, Sβ0	adults, pediatrics	311	274	Hb F levels	%	A	0.08562	G			beta	0.4246	0.09403				7.685e-06		linear regression		square root–transformed	age, sex, site location (St. Jude/BCM), top 10 PCs, relatedness via a genomic kinship matrix, transfusion therapy	effect = refA from a Ref | Alt format; effect allele freq. = MAF (assumption!)	unconditional analysis; mixed model regression analysis; HU therapy never started or discontinued priot to HbF measurement	SI Table 2
Evadnie Rampersaud et al, 2021	34283174		rs77742575	OR52A1;OR52Z1	hg38	11	5170067	WGS	Illumina HiSeq X10 sequencer	BWA | GATK HaplotypeCaller			585			St. Jude SCCRIP/Baylor		SCD	SS, Sβ0	adults, pediatrics	311	274	Hb F levels	%	C	0.08562	A			beta	0.4246	0.09403				7.685e-06		linear regression		square root–transformed	age, sex, site location (St. Jude/BCM), top 10 PCs, relatedness via a genomic kinship matrix, transfusion therapy	effect = refA from a Ref | Alt format; effect allele freq. = MAF (assumption!)	unconditional analysis; mixed model regression analysis; HU therapy never started or discontinued priot to HbF measurement	SI Table 2
Evadnie Rampersaud et al, 2021	34283174		rs189324289	OR52A1;OR52Z1	hg38	11	5171209	WGS	Illumina HiSeq X10 sequencer	BWA | GATK HaplotypeCaller			585			St. Jude SCCRIP/Baylor		SCD	SS, Sβ0	adults, pediatrics	311	274	Hb F levels	%	G	0.08562	A			beta	0.4246	0.09403				7.685e-06		linear regression		square root–transformed	age, sex, site location (St. Jude/BCM), top 10 PCs, relatedness via a genomic kinship matrix, transfusion therapy	effect = refA from a Ref | Alt format; effect allele freq. = MAF (assumption!)	unconditional analysis; mixed model regression analysis; HU therapy never started or discontinued priot to HbF measurement	SI Table 2
Evadnie Rampersaud et al, 2021	34283174		rs75351666	OR52A1;OR52Z1	hg38	11	5174256	WGS	Illumina HiSeq X10 sequencer	BWA | GATK HaplotypeCaller			585			St. Jude SCCRIP/Baylor		SCD	SS, Sβ0	adults, pediatrics	311	274	Hb F levels	%	G	0.08562	T			beta	0.4246	0.09403				7.685e-06		linear regression		square root–transformed	age, sex, site location (St. Jude/BCM), top 10 PCs, relatedness via a genomic kinship matrix, transfusion therapy	effect = refA from a Ref | Alt format; effect allele freq. = MAF (assumption!)	unconditional analysis; mixed model regression analysis; HU therapy never started or discontinued priot to HbF measurement	SI Table 2
Evadnie Rampersaud et al, 2021	34283174		rs75852802	OR52A1;OR52Z1	hg38	11	5176178	WGS	Illumina HiSeq X10 sequencer	BWA | GATK HaplotypeCaller			585			St. Jude SCCRIP/Baylor		SCD	SS, Sβ0	adults, pediatrics	311	274	Hb F levels	%	T	0.08562	G			beta	0.4246	0.09403				7.685e-06		linear regression		square root–transformed	age, sex, site location (St. Jude/BCM), top 10 PCs, relatedness via a genomic kinship matrix, transfusion therapy	effect = refA from a Ref | Alt format; effect allele freq. = MAF (assumption!)	unconditional analysis; mixed model regression analysis; HU therapy never started or discontinued priot to HbF measurement	SI Table 2
Evadnie Rampersaud et al, 2021	34283174		rs77113109	OR52A5;OR52A1	hg38	11	5149642	WGS	Illumina HiSeq X10 sequencer	BWA | GATK HaplotypeCaller			585			St. Jude SCCRIP/Baylor		SCD	SS, Sβ0	adults, pediatrics	311	274	Hb F levels	%	C	0.08562	T			beta	0.4246	0.09403				7.685e-06		linear regression		square root–transformed	age, sex, site location (St. Jude/BCM), top 10 PCs, relatedness via a genomic kinship matrix, transfusion therapy	effect = refA from a Ref | Alt format; effect allele freq. = MAF (assumption!)	unconditional analysis; mixed model regression analysis; HU therapy never started or discontinued priot to HbF measurement	SI Table 2
Evadnie Rampersaud et al, 2021	34283174		rs76535870	OR52Z1	hg38	11	5177251	WGS	Illumina HiSeq X10 sequencer	BWA | GATK HaplotypeCaller			585			St. Jude SCCRIP/Baylor		SCD	SS, Sβ0	adults, pediatrics	311	274	Hb F levels	%	A	0.08562	T			beta	0.4246	0.09403				7.685e-06		linear regression		square root–transformed	age, sex, site location (St. Jude/BCM), top 10 PCs, relatedness via a genomic kinship matrix, transfusion therapy	effect = refA from a Ref | Alt format; effect allele freq. = MAF (assumption!)	unconditional analysis; mixed model regression analysis; HU therapy never started or discontinued priot to HbF measurement	SI Table 2
Evadnie Rampersaud et al, 2021	34283174		rs190486235	OR52Z1;OR51V1	hg38	11	5180935	WGS	Illumina HiSeq X10 sequencer	BWA | GATK HaplotypeCaller			585			St. Jude SCCRIP/Baylor		SCD	SS, Sβ0	adults, pediatrics	311	274	Hb F levels	%	T	0.08562	G			beta	0.4246	0.09403				7.685e-06		linear regression		square root–transformed	age, sex, site location (St. Jude/BCM), top 10 PCs, relatedness via a genomic kinship matrix, transfusion therapy	effect = refA from a Ref | Alt format; effect allele freq. = MAF (assumption!)	unconditional analysis; mixed model regression analysis; HU therapy never started or discontinued priot to HbF measurement	SI Table 2
Evadnie Rampersaud et al, 2021	34283174		rs140300636	CSNKA2IP;EPHA3	hg38	3	88556732	WGS	Illumina HiSeq X10 sequencer	BWA | GATK HaplotypeCaller			585			St. Jude SCCRIP/Baylor		SCD	SS, Sβ0	adults, pediatrics	311	274	Hb F levels	%	G	0.03082	A			beta	-0.7152	0.1584				7.712e-06		linear regression		square root–transformed	age, sex, site location (St. Jude/BCM), top 10 PCs, relatedness via a genomic kinship matrix, transfusion therapy	effect = refA from a Ref | Alt format; effect allele freq. = MAF (assumption!)	unconditional analysis; mixed model regression analysis; HU therapy never started or discontinued priot to HbF measurement	SI Table 2
Evadnie Rampersaud et al, 2021	34283174		rs5752785	HSCB	hg38	22	28750515	WGS	Illumina HiSeq X10 sequencer	BWA | GATK HaplotypeCaller			585			St. Jude SCCRIP/Baylor		SCD	SS, Sβ0	adults, pediatrics	311	274	Hb F levels	%	G	0.21747	A			beta	0.2928	0.06488				7.747e-06		linear regression		square root–transformed	age, sex, site location (St. Jude/BCM), top 10 PCs, relatedness via a genomic kinship matrix, transfusion therapy	effect = refA from a Ref | Alt format; effect allele freq. = MAF (assumption!)	unconditional analysis; mixed model regression analysis; HU therapy never started or discontinued priot to HbF measurement	SI Table 2
Evadnie Rampersaud et al, 2021	34283174		rs534596217	NECAB1	hg38	8	90930679	WGS	Illumina HiSeq X10 sequencer	BWA | GATK HaplotypeCaller			585			St. Jude SCCRIP/Baylor		SCD	SS, Sβ0	adults, pediatrics	311	274	Hb F levels	%	T	0.0137	A			beta	1.046	0.2318				7.815e-06		linear regression		square root–transformed	age, sex, site location (St. Jude/BCM), top 10 PCs, relatedness via a genomic kinship matrix, transfusion therapy	effect = refA from a Ref | Alt format; effect allele freq. = MAF (assumption!)	unconditional analysis; mixed model regression analysis; HU therapy never started or discontinued priot to HbF measurement	SI Table 2
Evadnie Rampersaud et al, 2021	34283174		rs200771769	HBB	hg38	11	5227591	WGS	Illumina HiSeq X10 sequencer	BWA | GATK HaplotypeCaller			585			St. Jude SCCRIP/Baylor		SCD	SS, Sβ0	adults, pediatrics	311	274	Hb F levels	%	AG	0.1168	A			beta	0.4142	0.0918				7.817e-06		linear regression		square root–transformed	age, sex, site location (St. Jude/BCM), top 10 PCs, relatedness via a genomic kinship matrix, transfusion therapy	effect = refA from a Ref | Alt format; effect allele freq. = MAF (assumption!)	unconditional analysis; mixed model regression analysis; HU therapy never started or discontinued priot to HbF measurement	SI Table 2
Evadnie Rampersaud et al, 2021	34283174		rs13094827	LOC105374205	hg38	3	169465681	WGS	Illumina HiSeq X10 sequencer	BWA | GATK HaplotypeCaller			585			St. Jude SCCRIP/Baylor		SCD	SS, Sβ0	adults, pediatrics	311	274	Hb F levels	%	A	0.1113	G			beta	0.3895	0.08635				7.826e-06		linear regression		square root–transformed	age, sex, site location (St. Jude/BCM), top 10 PCs, relatedness via a genomic kinship matrix, transfusion therapy	effect = refA from a Ref | Alt format; effect allele freq. = MAF (assumption!)	unconditional analysis; mixed model regression analysis; HU therapy never started or discontinued priot to HbF measurement	SI Table 2
Evadnie Rampersaud et al, 2021	34283174		rs145886386	SELENOM;INPP5J	hg38	22	31118526	WGS	Illumina HiSeq X10 sequencer	BWA | GATK HaplotypeCaller			585			St. Jude SCCRIP/Baylor		SCD	SS, Sβ0	adults, pediatrics	311	274	Hb F levels	%	C	0.01541	T			beta	0.9828	0.2179				7.856e-06		linear regression		square root–transformed	age, sex, site location (St. Jude/BCM), top 10 PCs, relatedness via a genomic kinship matrix, transfusion therapy	effect = refA from a Ref | Alt format; effect allele freq. = MAF (assumption!)	unconditional analysis; mixed model regression analysis; HU therapy never started or discontinued priot to HbF measurement	SI Table 2
Evadnie Rampersaud et al, 2021	34283174		rs10490620	CYP1B1;CYP1B1-AS1	hg38	2	38098118	WGS	Illumina HiSeq X10 sequencer	BWA | GATK HaplotypeCaller			585			St. Jude SCCRIP/Baylor		SCD	SS, Sβ0	adults, pediatrics	311	274	Hb F levels	%	C	0.09932	G			beta	0.4014	0.08901				7.872e-06		linear regression		square root–transformed	age, sex, site location (St. Jude/BCM), top 10 PCs, relatedness via a genomic kinship matrix, transfusion therapy	effect = refA from a Ref | Alt format; effect allele freq. = MAF (assumption!)	unconditional analysis; mixed model regression analysis; HU therapy never started or discontinued priot to HbF measurement	SI Table 2
Evadnie Rampersaud et al, 2021	34283174		rs146323787	ACSF3	hg38	16	89099564	WGS	Illumina HiSeq X10 sequencer	BWA | GATK HaplotypeCaller			585			St. Jude SCCRIP/Baylor		SCD	SS, Sβ0	adults, pediatrics	311	274	Hb F levels	%	G	0.01969	A			beta	-0.877	0.1946				7.969e-06		linear regression		square root–transformed	age, sex, site location (St. Jude/BCM), top 10 PCs, relatedness via a genomic kinship matrix, transfusion therapy	effect = refA from a Ref | Alt format; effect allele freq. = MAF (assumption!)	unconditional analysis; mixed model regression analysis; HU therapy never started or discontinued priot to HbF measurement	SI Table 2
Evadnie Rampersaud et al, 2021	34283174		rs115148797	ACSF3	hg38	16	89099860	WGS	Illumina HiSeq X10 sequencer	BWA | GATK HaplotypeCaller			585			St. Jude SCCRIP/Baylor		SCD	SS, Sβ0	adults, pediatrics	311	274	Hb F levels	%	A	0.01969	T			beta	-0.877	0.1946				7.969e-06		linear regression		square root–transformed	age, sex, site location (St. Jude/BCM), top 10 PCs, relatedness via a genomic kinship matrix, transfusion therapy	effect = refA from a Ref | Alt format; effect allele freq. = MAF (assumption!)	unconditional analysis; mixed model regression analysis; HU therapy never started or discontinued priot to HbF measurement	SI Table 2
Evadnie Rampersaud et al, 2021	34283174		rs144665513	ACSF3	hg38	16	89104077	WGS	Illumina HiSeq X10 sequencer	BWA | GATK HaplotypeCaller			585			St. Jude SCCRIP/Baylor		SCD	SS, Sβ0	adults, pediatrics	311	274	Hb F levels	%	A	0.01969	G			beta	-0.877	0.1946				7.969e-06		linear regression		square root–transformed	age, sex, site location (St. Jude/BCM), top 10 PCs, relatedness via a genomic kinship matrix, transfusion therapy	effect = refA from a Ref | Alt format; effect allele freq. = MAF (assumption!)	unconditional analysis; mixed model regression analysis; HU therapy never started or discontinued priot to HbF measurement	SI Table 2
Evadnie Rampersaud et al, 2021	34283174		rs144328175	ACSF3	hg38	16	89104912	WGS	Illumina HiSeq X10 sequencer	BWA | GATK HaplotypeCaller			585			St. Jude SCCRIP/Baylor		SCD	SS, Sβ0	adults, pediatrics	311	274	Hb F levels	%	A	0.01969	C			beta	-0.877	0.1946				7.969e-06		linear regression		square root–transformed	age, sex, site location (St. Jude/BCM), top 10 PCs, relatedness via a genomic kinship matrix, transfusion therapy	effect = refA from a Ref | Alt format; effect allele freq. = MAF (assumption!)	unconditional analysis; mixed model regression analysis; HU therapy never started or discontinued priot to HbF measurement	SI Table 2
Evadnie Rampersaud et al, 2021	34283174		rs139084247	ACSF3	hg38	16	89105540	WGS	Illumina HiSeq X10 sequencer	BWA | GATK HaplotypeCaller			585			St. Jude SCCRIP/Baylor		SCD	SS, Sβ0	adults, pediatrics	311	274	Hb F levels	%	G	0.01969	A			beta	-0.877	0.1946				7.969e-06		linear regression		square root–transformed	age, sex, site location (St. Jude/BCM), top 10 PCs, relatedness via a genomic kinship matrix, transfusion therapy	effect = refA from a Ref | Alt format; effect allele freq. = MAF (assumption!)	unconditional analysis; mixed model regression analysis; HU therapy never started or discontinued priot to HbF measurement	SI Table 2
Evadnie Rampersaud et al, 2021	34283174		rs138250151	ACSF3	hg38	16	89109612	WGS	Illumina HiSeq X10 sequencer	BWA | GATK HaplotypeCaller			585			St. Jude SCCRIP/Baylor		SCD	SS, Sβ0	adults, pediatrics	311	274	Hb F levels	%	G	0.01969	A			beta	-0.877	0.1946				7.969e-06		linear regression		square root–transformed	age, sex, site location (St. Jude/BCM), top 10 PCs, relatedness via a genomic kinship matrix, transfusion therapy	effect = refA from a Ref | Alt format; effect allele freq. = MAF (assumption!)	unconditional analysis; mixed model regression analysis; HU therapy never started or discontinued priot to HbF measurement	SI Table 2
Evadnie Rampersaud et al, 2021	34283174		rs139332293	ACSF3	hg38	16	89119181	WGS	Illumina HiSeq X10 sequencer	BWA | GATK HaplotypeCaller			585			St. Jude SCCRIP/Baylor		SCD	SS, Sβ0	adults, pediatrics	311	274	Hb F levels	%	A	0.01969	G			beta	-0.877	0.1946				7.969e-06		linear regression		square root–transformed	age, sex, site location (St. Jude/BCM), top 10 PCs, relatedness via a genomic kinship matrix, transfusion therapy	effect = refA from a Ref | Alt format; effect allele freq. = MAF (assumption!)	unconditional analysis; mixed model regression analysis; HU therapy never started or discontinued priot to HbF measurement	SI Table 2
Evadnie Rampersaud et al, 2021	34283174		rs146927532	ACSF3	hg38	16	89120994	WGS	Illumina HiSeq X10 sequencer	BWA | GATK HaplotypeCaller			585			St. Jude SCCRIP/Baylor		SCD	SS, Sβ0	adults, pediatrics	311	274	Hb F levels	%	C	0.01969	T			beta	-0.877	0.1946				7.969e-06		linear regression		square root–transformed	age, sex, site location (St. Jude/BCM), top 10 PCs, relatedness via a genomic kinship matrix, transfusion therapy	effect = refA from a Ref | Alt format; effect allele freq. = MAF (assumption!)	unconditional analysis; mixed model regression analysis; HU therapy never started or discontinued priot to HbF measurement	SI Table 2
Evadnie Rampersaud et al, 2021	34283174		rs368843689	ACSF3	hg38	16	89124590	WGS	Illumina HiSeq X10 sequencer	BWA | GATK HaplotypeCaller			585			St. Jude SCCRIP/Baylor		SCD	SS, Sβ0	adults, pediatrics	311	274	Hb F levels	%	T	0.01969	G			beta	-0.877	0.1946				7.969e-06		linear regression		square root–transformed	age, sex, site location (St. Jude/BCM), top 10 PCs, relatedness via a genomic kinship matrix, transfusion therapy	effect = refA from a Ref | Alt format; effect allele freq. = MAF (assumption!)	unconditional analysis; mixed model regression analysis; HU therapy never started or discontinued priot to HbF measurement	SI Table 2
Evadnie Rampersaud et al, 2021	34283174		rs202055628	ACSF3	hg38	16	89125021	WGS	Illumina HiSeq X10 sequencer	BWA | GATK HaplotypeCaller			585			St. Jude SCCRIP/Baylor		SCD	SS, Sβ0	adults, pediatrics	311	274	Hb F levels	%	GT	0.01969	G			beta	-0.877	0.1946				7.969e-06		linear regression		square root–transformed	age, sex, site location (St. Jude/BCM), top 10 PCs, relatedness via a genomic kinship matrix, transfusion therapy	effect = refA from a Ref | Alt format; effect allele freq. = MAF (assumption!)	unconditional analysis; mixed model regression analysis; HU therapy never started or discontinued priot to HbF measurement	SI Table 2
Evadnie Rampersaud et al, 2021	34283174		rs11629938	C15orf54;THBS1	hg38	15	39334734	WGS	Illumina HiSeq X10 sequencer	BWA | GATK HaplotypeCaller			585			St. Jude SCCRIP/Baylor		SCD	SS, Sβ0	adults, pediatrics	311	274	Hb F levels	%	G	0.02055	A			beta	0.8656	0.1921				8.015e-06		linear regression		square root–transformed	age, sex, site location (St. Jude/BCM), top 10 PCs, relatedness via a genomic kinship matrix, transfusion therapy	effect = refA from a Ref | Alt format; effect allele freq. = MAF (assumption!)	unconditional analysis; mixed model regression analysis; HU therapy never started or discontinued priot to HbF measurement	SI Table 2
Evadnie Rampersaud et al, 2021	34283174			ZFP64;LINC01524	hg38	20	52222289	WGS	Illumina HiSeq X10 sequencer	BWA | GATK HaplotypeCaller			585			St. Jude SCCRIP/Baylor		SCD	SS, Sβ0	adults, pediatrics	311	274	Hb F levels	%	A	0.36731	<*:DEL>			beta	-0.2534	0.05624				8.042e-06		linear regression		square root–transformed	age, sex, site location (St. Jude/BCM), top 10 PCs, relatedness via a genomic kinship matrix, transfusion therapy	effect = refA from a Ref | Alt format; effect allele freq. = MAF (assumption!)	unconditional analysis; mixed model regression analysis; HU therapy never started or discontinued priot to HbF measurement	SI Table 2
Evadnie Rampersaud et al, 2021	34283174			TLR4;LINC02578	hg38	9	118417839	WGS	Illumina HiSeq X10 sequencer	BWA | GATK HaplotypeCaller			585			St. Jude SCCRIP/Baylor		SCD	SS, Sβ0	adults, pediatrics	311	274	Hb F levels	%	C	0.03381	CCA			beta	0.6965	0.1548				8.277e-06		linear regression		square root–transformed	age, sex, site location (St. Jude/BCM), top 10 PCs, relatedness via a genomic kinship matrix, transfusion therapy	effect = refA from a Ref | Alt format; effect allele freq. = MAF (assumption!)	unconditional analysis; mixed model regression analysis; HU therapy never started or discontinued priot to HbF measurement	SI Table 2
Evadnie Rampersaud et al, 2021	34283174		rs17108216	PTEN;RNLS	hg38	10	88065116	WGS	Illumina HiSeq X10 sequencer	BWA | GATK HaplotypeCaller			585			St. Jude SCCRIP/Baylor		SCD	SS, Sβ0	adults, pediatrics	311	274	Hb F levels	%	G	0.21832	A			beta	-0.299	0.06647				8.279e-06		linear regression		square root–transformed	age, sex, site location (St. Jude/BCM), top 10 PCs, relatedness via a genomic kinship matrix, transfusion therapy	effect = refA from a Ref | Alt format; effect allele freq. = MAF (assumption!)	unconditional analysis; mixed model regression analysis; HU therapy never started or discontinued priot to HbF measurement	SI Table 2
Evadnie Rampersaud et al, 2021	34283174		rs78771438	LOC349160	hg38	7	137008669	WGS	Illumina HiSeq X10 sequencer	BWA | GATK HaplotypeCaller			585			St. Jude SCCRIP/Baylor		SCD	SS, Sβ0	adults, pediatrics	311	274	Hb F levels	%	G	0.13527	A			beta	-0.3616	0.08044				8.399e-06		linear regression		square root–transformed	age, sex, site location (St. Jude/BCM), top 10 PCs, relatedness via a genomic kinship matrix, transfusion therapy	effect = refA from a Ref | Alt format; effect allele freq. = MAF (assumption!)	unconditional analysis; mixed model regression analysis; HU therapy never started or discontinued priot to HbF measurement	SI Table 2
Evadnie Rampersaud et al, 2021	34283174		rs75366027	OR52E1;OR52A5	hg38	11	5128957	WGS	Illumina HiSeq X10 sequencer	BWA | GATK HaplotypeCaller			585			St. Jude SCCRIP/Baylor		SCD	SS, Sβ0	adults, pediatrics	311	274	Hb F levels	%	A	0.09161	G			beta	0.401	0.08919				8.405e-06		linear regression		square root–transformed	age, sex, site location (St. Jude/BCM), top 10 PCs, relatedness via a genomic kinship matrix, transfusion therapy	effect = refA from a Ref | Alt format; effect allele freq. = MAF (assumption!)	unconditional analysis; mixed model regression analysis; HU therapy never started or discontinued priot to HbF measurement	SI Table 2
Evadnie Rampersaud et al, 2021	34283174		rs12353450	LOC728673;LOC101928381	hg38	9	62909796	WGS	Illumina HiSeq X10 sequencer	BWA | GATK HaplotypeCaller			585			St. Jude SCCRIP/Baylor		SCD	SS, Sβ0	adults, pediatrics	311	274	Hb F levels	%	T	0.21062	C			beta	0.3459	0.07698				8.487e-06		linear regression		square root–transformed	age, sex, site location (St. Jude/BCM), top 10 PCs, relatedness via a genomic kinship matrix, transfusion therapy	effect = refA from a Ref | Alt format; effect allele freq. = MAF (assumption!)	unconditional analysis; mixed model regression analysis; HU therapy never started or discontinued priot to HbF measurement	SI Table 2
Evadnie Rampersaud et al, 2021	34283174		rs114649801	OR51A2;MMP26	hg38	11	4984348	WGS	Illumina HiSeq X10 sequencer	BWA | GATK HaplotypeCaller			585			St. Jude SCCRIP/Baylor		SCD	SS, Sβ0	adults, pediatrics	311	274	Hb F levels	%	T	0.08562	C			beta	0.4255	0.09472				8.553e-06		linear regression		square root–transformed	age, sex, site location (St. Jude/BCM), top 10 PCs, relatedness via a genomic kinship matrix, transfusion therapy	effect = refA from a Ref | Alt format; effect allele freq. = MAF (assumption!)	unconditional analysis; mixed model regression analysis; HU therapy never started or discontinued priot to HbF measurement	SI Table 2
Evadnie Rampersaud et al, 2021	34283174		rs16908208	OR51L1	hg38	11	4998755	WGS	Illumina HiSeq X10 sequencer	BWA | GATK HaplotypeCaller			585			St. Jude SCCRIP/Baylor		SCD	SS, Sβ0	adults, pediatrics	311	274	Hb F levels	%	T	0.08562	C			beta	0.4255	0.09472				8.553e-06		linear regression		square root–transformed	age, sex, site location (St. Jude/BCM), top 10 PCs, relatedness via a genomic kinship matrix, transfusion therapy	effect = refA from a Ref | Alt format; effect allele freq. = MAF (assumption!)	unconditional analysis; mixed model regression analysis; HU therapy never started or discontinued priot to HbF measurement	SI Table 2
Evadnie Rampersaud et al, 2021	34283174		rs145659283	ASIC2	hg38	17	33834167	WGS	Illumina HiSeq X10 sequencer	BWA | GATK HaplotypeCaller			585			St. Jude SCCRIP/Baylor		SCD	SS, Sβ0	adults, pediatrics	311	274	Hb F levels	%	G	0.01027	C			beta	1.17	0.2605				8.611e-06		linear regression		square root–transformed	age, sex, site location (St. Jude/BCM), top 10 PCs, relatedness via a genomic kinship matrix, transfusion therapy	effect = refA from a Ref | Alt format; effect allele freq. = MAF (assumption!)	unconditional analysis; mixed model regression analysis; HU therapy never started or discontinued priot to HbF measurement	SI Table 2
Evadnie Rampersaud et al, 2021	34283174		rs73716475	ARC;LOC101928087	hg38	8	142617936	WGS	Illumina HiSeq X10 sequencer	BWA | GATK HaplotypeCaller			585			St. Jude SCCRIP/Baylor		SCD	SS, Sβ0	adults, pediatrics	311	274	Hb F levels	%	C	0.01798	T			beta	-0.9099	0.2027				8.674e-06		linear regression		square root–transformed	age, sex, site location (St. Jude/BCM), top 10 PCs, relatedness via a genomic kinship matrix, transfusion therapy	effect = refA from a Ref | Alt format; effect allele freq. = MAF (assumption!)	unconditional analysis; mixed model regression analysis; HU therapy never started or discontinued priot to HbF measurement	SI Table 2
Evadnie Rampersaud et al, 2021	34283174		rs73716476	ARC;LOC101928087	hg38	8	142618112	WGS	Illumina HiSeq X10 sequencer	BWA | GATK HaplotypeCaller			585			St. Jude SCCRIP/Baylor		SCD	SS, Sβ0	adults, pediatrics	311	274	Hb F levels	%	T	0.01798	C			beta	-0.9099	0.2027				8.674e-06		linear regression		square root–transformed	age, sex, site location (St. Jude/BCM), top 10 PCs, relatedness via a genomic kinship matrix, transfusion therapy	effect = refA from a Ref | Alt format; effect allele freq. = MAF (assumption!)	unconditional analysis; mixed model regression analysis; HU therapy never started or discontinued priot to HbF measurement	SI Table 2
Evadnie Rampersaud et al, 2021	34283174		rs73716477	ARC;LOC101928087	hg38	8	142618366	WGS	Illumina HiSeq X10 sequencer	BWA | GATK HaplotypeCaller			585			St. Jude SCCRIP/Baylor		SCD	SS, Sβ0	adults, pediatrics	311	274	Hb F levels	%	G	0.01798	A			beta	-0.9099	0.2027				8.674e-06		linear regression		square root–transformed	age, sex, site location (St. Jude/BCM), top 10 PCs, relatedness via a genomic kinship matrix, transfusion therapy	effect = refA from a Ref | Alt format; effect allele freq. = MAF (assumption!)	unconditional analysis; mixed model regression analysis; HU therapy never started or discontinued priot to HbF measurement	SI Table 2
Evadnie Rampersaud et al, 2021	34283174		rs116495400	CSNKA2IP;EPHA3	hg38	3	88832286	WGS	Illumina HiSeq X10 sequencer	BWA | GATK HaplotypeCaller			585			St. Jude SCCRIP/Baylor		SCD	SS, Sβ0	adults, pediatrics	311	274	Hb F levels	%	G	0.03767	A			beta	-0.6181	0.1377				8.711e-06		linear regression		square root–transformed	age, sex, site location (St. Jude/BCM), top 10 PCs, relatedness via a genomic kinship matrix, transfusion therapy	effect = refA from a Ref | Alt format; effect allele freq. = MAF (assumption!)	unconditional analysis; mixed model regression analysis; HU therapy never started or discontinued priot to HbF measurement	SI Table 2
Evadnie Rampersaud et al, 2021	34283174		rs186261692	CSNKA2IP;EPHA3	hg38	3	88834647	WGS	Illumina HiSeq X10 sequencer	BWA | GATK HaplotypeCaller			585			St. Jude SCCRIP/Baylor		SCD	SS, Sβ0	adults, pediatrics	311	274	Hb F levels	%	G	0.03767	T			beta	-0.6181	0.1377				8.711e-06		linear regression		square root–transformed	age, sex, site location (St. Jude/BCM), top 10 PCs, relatedness via a genomic kinship matrix, transfusion therapy	effect = refA from a Ref | Alt format; effect allele freq. = MAF (assumption!)	unconditional analysis; mixed model regression analysis; HU therapy never started or discontinued priot to HbF measurement	SI Table 2
Evadnie Rampersaud et al, 2021	34283174		rs191926827	CSNKA2IP;EPHA3	hg38	3	88834648	WGS	Illumina HiSeq X10 sequencer	BWA | GATK HaplotypeCaller			585			St. Jude SCCRIP/Baylor		SCD	SS, Sβ0	adults, pediatrics	311	274	Hb F levels	%	A	0.03767	G			beta	-0.6181	0.1377				8.711e-06		linear regression		square root–transformed	age, sex, site location (St. Jude/BCM), top 10 PCs, relatedness via a genomic kinship matrix, transfusion therapy	effect = refA from a Ref | Alt format; effect allele freq. = MAF (assumption!)	unconditional analysis; mixed model regression analysis; HU therapy never started or discontinued priot to HbF measurement	SI Table 2
Evadnie Rampersaud et al, 2021	34283174		rs74504855	CSNKA2IP;EPHA3	hg38	3	88834965	WGS	Illumina HiSeq X10 sequencer	BWA | GATK HaplotypeCaller			585			St. Jude SCCRIP/Baylor		SCD	SS, Sβ0	adults, pediatrics	311	274	Hb F levels	%	A	0.03767	C			beta	-0.6181	0.1377				8.711e-06		linear regression		square root–transformed	age, sex, site location (St. Jude/BCM), top 10 PCs, relatedness via a genomic kinship matrix, transfusion therapy	effect = refA from a Ref | Alt format; effect allele freq. = MAF (assumption!)	unconditional analysis; mixed model regression analysis; HU therapy never started or discontinued priot to HbF measurement	SI Table 2
Evadnie Rampersaud et al, 2021	34283174		rs550429831	CSNKA2IP;EPHA3	hg38	3	88835441	WGS	Illumina HiSeq X10 sequencer	BWA | GATK HaplotypeCaller			585			St. Jude SCCRIP/Baylor		SCD	SS, Sβ0	adults, pediatrics	311	274	Hb F levels	%	AT	0.03767	A			beta	-0.6181	0.1377				8.711e-06		linear regression		square root–transformed	age, sex, site location (St. Jude/BCM), top 10 PCs, relatedness via a genomic kinship matrix, transfusion therapy	effect = refA from a Ref | Alt format; effect allele freq. = MAF (assumption!)	unconditional analysis; mixed model regression analysis; HU therapy never started or discontinued priot to HbF measurement	SI Table 2
Evadnie Rampersaud et al, 2021	34283174		rs79855904	CSNKA2IP;EPHA3	hg38	3	88846901	WGS	Illumina HiSeq X10 sequencer	BWA | GATK HaplotypeCaller			585			St. Jude SCCRIP/Baylor		SCD	SS, Sβ0	adults, pediatrics	311	274	Hb F levels	%	G	0.03767	A			beta	-0.6181	0.1377				8.711e-06		linear regression		square root–transformed	age, sex, site location (St. Jude/BCM), top 10 PCs, relatedness via a genomic kinship matrix, transfusion therapy	effect = refA from a Ref | Alt format; effect allele freq. = MAF (assumption!)	unconditional analysis; mixed model regression analysis; HU therapy never started or discontinued priot to HbF measurement	SI Table 2
Evadnie Rampersaud et al, 2021	34283174		rs138085697	OR51L1;OR52J3	hg38	11	5017725	WGS	Illumina HiSeq X10 sequencer	BWA | GATK HaplotypeCaller			585			St. Jude SCCRIP/Baylor		SCD	SS, Sβ0	adults, pediatrics	311	274	Hb F levels	%	CT	0.08647	C			beta	0.423	0.09425				8.714e-06		linear regression		square root–transformed	age, sex, site location (St. Jude/BCM), top 10 PCs, relatedness via a genomic kinship matrix, transfusion therapy	effect = refA from a Ref | Alt format; effect allele freq. = MAF (assumption!)	unconditional analysis; mixed model regression analysis; HU therapy never started or discontinued priot to HbF measurement	SI Table 2
Evadnie Rampersaud et al, 2021	34283174		rs4575266	OR51L1;OR52J3	hg38	11	5021847	WGS	Illumina HiSeq X10 sequencer	BWA | GATK HaplotypeCaller			585			St. Jude SCCRIP/Baylor		SCD	SS, Sβ0	adults, pediatrics	311	274	Hb F levels	%	A	0.08647	G			beta	0.423	0.09425				8.714e-06		linear regression		square root–transformed	age, sex, site location (St. Jude/BCM), top 10 PCs, relatedness via a genomic kinship matrix, transfusion therapy	effect = refA from a Ref | Alt format; effect allele freq. = MAF (assumption!)	unconditional analysis; mixed model regression analysis; HU therapy never started or discontinued priot to HbF measurement	SI Table 2
Evadnie Rampersaud et al, 2021	34283174		rs76942268	OR51L1;OR52J3	hg38	11	5025596	WGS	Illumina HiSeq X10 sequencer	BWA | GATK HaplotypeCaller			585			St. Jude SCCRIP/Baylor		SCD	SS, Sβ0	adults, pediatrics	311	274	Hb F levels	%	C	0.08647	T			beta	0.423	0.09425				8.714e-06		linear regression		square root–transformed	age, sex, site location (St. Jude/BCM), top 10 PCs, relatedness via a genomic kinship matrix, transfusion therapy	effect = refA from a Ref | Alt format; effect allele freq. = MAF (assumption!)	unconditional analysis; mixed model regression analysis; HU therapy never started or discontinued priot to HbF measurement	SI Table 2
Evadnie Rampersaud et al, 2021	34283174		rs114164942	OR51L1;OR52J3	hg38	11	5026851	WGS	Illumina HiSeq X10 sequencer	BWA | GATK HaplotypeCaller			585			St. Jude SCCRIP/Baylor		SCD	SS, Sβ0	adults, pediatrics	311	274	Hb F levels	%	G	0.08647	A			beta	0.423	0.09425				8.714e-06		linear regression		square root–transformed	age, sex, site location (St. Jude/BCM), top 10 PCs, relatedness via a genomic kinship matrix, transfusion therapy	effect = refA from a Ref | Alt format; effect allele freq. = MAF (assumption!)	unconditional analysis; mixed model regression analysis; HU therapy never started or discontinued priot to HbF measurement	SI Table 2
Evadnie Rampersaud et al, 2021	34283174		rs16908767	OR51L1;OR52J3	hg38	11	5032463	WGS	Illumina HiSeq X10 sequencer	BWA | GATK HaplotypeCaller			585			St. Jude SCCRIP/Baylor		SCD	SS, Sβ0	adults, pediatrics	311	274	Hb F levels	%	C	0.08647	T			beta	0.423	0.09425				8.714e-06		linear regression		square root–transformed	age, sex, site location (St. Jude/BCM), top 10 PCs, relatedness via a genomic kinship matrix, transfusion therapy	effect = refA from a Ref | Alt format; effect allele freq. = MAF (assumption!)	unconditional analysis; mixed model regression analysis; HU therapy never started or discontinued priot to HbF measurement	SI Table 2
Evadnie Rampersaud et al, 2021	34283174		rs16926364	OR51L1;OR52J3	hg38	11	5033850	WGS	Illumina HiSeq X10 sequencer	BWA | GATK HaplotypeCaller			585			St. Jude SCCRIP/Baylor		SCD	SS, Sβ0	adults, pediatrics	311	274	Hb F levels	%	G	0.08647	A			beta	0.423	0.09425				8.714e-06		linear regression		square root–transformed	age, sex, site location (St. Jude/BCM), top 10 PCs, relatedness via a genomic kinship matrix, transfusion therapy	effect = refA from a Ref | Alt format; effect allele freq. = MAF (assumption!)	unconditional analysis; mixed model regression analysis; HU therapy never started or discontinued priot to HbF measurement	SI Table 2
Evadnie Rampersaud et al, 2021	34283174		rs74682869	MIR4303;SLC9A7P1	hg38	12	98129164	WGS	Illumina HiSeq X10 sequencer	BWA | GATK HaplotypeCaller			585			St. Jude SCCRIP/Baylor		SCD	SS, Sβ0	adults, pediatrics	311	274	Hb F levels	%	A	0.04795	C			beta	-0.5722	0.1275				8.729e-06		linear regression		square root–transformed	age, sex, site location (St. Jude/BCM), top 10 PCs, relatedness via a genomic kinship matrix, transfusion therapy	effect = refA from a Ref | Alt format; effect allele freq. = MAF (assumption!)	unconditional analysis; mixed model regression analysis; HU therapy never started or discontinued priot to HbF measurement	SI Table 2
Evadnie Rampersaud et al, 2021	34283174		rs782103965	SPANXD;MAGEC3	hg38	X	141800262	WGS	Illumina HiSeq X10 sequencer	BWA | GATK HaplotypeCaller			585			St. Jude SCCRIP/Baylor		SCD	SS, Sβ0	adults, pediatrics	311	274	Hb F levels	%	G	0.05822	T			beta	0.418	0.09316				8.745e-06		linear regression		square root–transformed	age, sex, site location (St. Jude/BCM), top 10 PCs, relatedness via a genomic kinship matrix, transfusion therapy	effect = refA from a Ref | Alt format; effect allele freq. = MAF (assumption!)	unconditional analysis; mixed model regression analysis; HU therapy never started or discontinued priot to HbF measurement	SI Table 2
Evadnie Rampersaud et al, 2021	34283174		rs17062324	FHIT	hg38	3	60137228	WGS	Illumina HiSeq X10 sequencer	BWA | GATK HaplotypeCaller			585			St. Jude SCCRIP/Baylor		SCD	SS, Sβ0	adults, pediatrics	311	274	Hb F levels	%	T	0.38784	G			beta	0.2442	0.05443				8.747e-06		linear regression		square root–transformed	age, sex, site location (St. Jude/BCM), top 10 PCs, relatedness via a genomic kinship matrix, transfusion therapy	effect = refA from a Ref | Alt format; effect allele freq. = MAF (assumption!)	unconditional analysis; mixed model regression analysis; HU therapy never started or discontinued priot to HbF measurement	SI Table 2
Evadnie Rampersaud et al, 2021	34283174		rs113885569	ACAP2;PPP1R2	hg38	3	195462512	WGS	Illumina HiSeq X10 sequencer	BWA | GATK HaplotypeCaller			585			St. Jude SCCRIP/Baylor		SCD	SS, Sβ0	adults, pediatrics	311	274	Hb F levels	%	G	0.02397	A			beta	-0.7954	0.1773				8.75e-06		linear regression		square root–transformed	age, sex, site location (St. Jude/BCM), top 10 PCs, relatedness via a genomic kinship matrix, transfusion therapy	effect = refA from a Ref | Alt format; effect allele freq. = MAF (assumption!)	unconditional analysis; mixed model regression analysis; HU therapy never started or discontinued priot to HbF measurement	SI Table 2
Evadnie Rampersaud et al, 2021	34283174		rs111710221	SPANXN4;SPANXN3	hg38	X	143168331	WGS	Illumina HiSeq X10 sequencer	BWA | GATK HaplotypeCaller			585			St. Jude SCCRIP/Baylor		SCD	SS, Sβ0	adults, pediatrics	311	274	Hb F levels	%	C	0.02825	T			beta	0.5748	0.1281				8.8e-06		linear regression		square root–transformed	age, sex, site location (St. Jude/BCM), top 10 PCs, relatedness via a genomic kinship matrix, transfusion therapy	effect = refA from a Ref | Alt format; effect allele freq. = MAF (assumption!)	unconditional analysis; mixed model regression analysis; HU therapy never started or discontinued priot to HbF measurement	SI Table 2
Evadnie Rampersaud et al, 2021	34283174		rs7177164	LINC00052;NTRK3	hg38	15	87603575	WGS	Illumina HiSeq X10 sequencer	BWA | GATK HaplotypeCaller			585			St. Jude SCCRIP/Baylor		SCD	SS, Sβ0	adults, pediatrics	311	274	Hb F levels	%	A	0.12243	C			beta	-0.3691	0.08229				8.807e-06		linear regression		square root–transformed	age, sex, site location (St. Jude/BCM), top 10 PCs, relatedness via a genomic kinship matrix, transfusion therapy	effect = refA from a Ref | Alt format; effect allele freq. = MAF (assumption!)	unconditional analysis; mixed model regression analysis; HU therapy never started or discontinued priot to HbF measurement	SI Table 2
Evadnie Rampersaud et al, 2021	34283174		rs114443728	CBFA2T3;ACSF3	hg38	16	89089774	WGS	Illumina HiSeq X10 sequencer	BWA | GATK HaplotypeCaller			585			St. Jude SCCRIP/Baylor		SCD	SS, Sβ0	adults, pediatrics	311	274	Hb F levels	%	C	0.01884	T			beta	-0.89	0.1985				8.834e-06		linear regression		square root–transformed	age, sex, site location (St. Jude/BCM), top 10 PCs, relatedness via a genomic kinship matrix, transfusion therapy	effect = refA from a Ref | Alt format; effect allele freq. = MAF (assumption!)	unconditional analysis; mixed model regression analysis; HU therapy never started or discontinued priot to HbF measurement	SI Table 2
Evadnie Rampersaud et al, 2021	34283174		rs6416179	LINC02729;MYOD1	hg38	11	17702251	WGS	Illumina HiSeq X10 sequencer	BWA | GATK HaplotypeCaller			585			St. Jude SCCRIP/Baylor		SCD	SS, Sβ0	adults, pediatrics	311	274	Hb F levels	%	T	0.09247	G			beta	0.4107	0.09162				8.929e-06		linear regression		square root–transformed	age, sex, site location (St. Jude/BCM), top 10 PCs, relatedness via a genomic kinship matrix, transfusion therapy	effect = refA from a Ref | Alt format; effect allele freq. = MAF (assumption!)	unconditional analysis; mixed model regression analysis; HU therapy never started or discontinued priot to HbF measurement	SI Table 2
Evadnie Rampersaud et al, 2021	34283174		rs190987500	OR52E1;OR52A5	hg38	11	5077838	WGS	Illumina HiSeq X10 sequencer	BWA | GATK HaplotypeCaller			585			St. Jude SCCRIP/Baylor		SCD	SS, Sβ0	adults, pediatrics	311	274	Hb F levels	%	A	0.08219	C			beta	0.4318	0.09633				8.929e-06		linear regression		square root–transformed	age, sex, site location (St. Jude/BCM), top 10 PCs, relatedness via a genomic kinship matrix, transfusion therapy	effect = refA from a Ref | Alt format; effect allele freq. = MAF (assumption!)	unconditional analysis; mixed model regression analysis; HU therapy never started or discontinued priot to HbF measurement	SI Table 2
Evadnie Rampersaud et al, 2021	34283174		rs187058992	OR52E1;OR52A5	hg38	11	5080299	WGS	Illumina HiSeq X10 sequencer	BWA | GATK HaplotypeCaller			585			St. Jude SCCRIP/Baylor		SCD	SS, Sβ0	adults, pediatrics	311	274	Hb F levels	%	G	0.08219	C			beta	0.4318	0.09633				8.929e-06		linear regression		square root–transformed	age, sex, site location (St. Jude/BCM), top 10 PCs, relatedness via a genomic kinship matrix, transfusion therapy	effect = refA from a Ref | Alt format; effect allele freq. = MAF (assumption!)	unconditional analysis; mixed model regression analysis; HU therapy never started or discontinued priot to HbF measurement	SI Table 2
Evadnie Rampersaud et al, 2021	34283174			DUXAP8;CCT8L2	hg38	22	15829693	WGS	Illumina HiSeq X10 sequencer	BWA | GATK HaplotypeCaller			585			St. Jude SCCRIP/Baylor		SCD	SS, Sβ0	adults, pediatrics	311	274	Hb F levels	%	G	0.01284	A			beta	1.092	0.2437				8.955e-06		linear regression		square root–transformed	age, sex, site location (St. Jude/BCM), top 10 PCs, relatedness via a genomic kinship matrix, transfusion therapy	effect = refA from a Ref | Alt format; effect allele freq. = MAF (assumption!)	unconditional analysis; mixed model regression analysis; HU therapy never started or discontinued priot to HbF measurement	SI Table 2
Evadnie Rampersaud et al, 2021	34283174		rs137944031	OR52Z1;OR51V1	hg38	11	5197578	WGS	Illumina HiSeq X10 sequencer	BWA | GATK HaplotypeCaller			585			St. Jude SCCRIP/Baylor		SCD	SS, Sβ0	adults, pediatrics	311	274	Hb F levels	%	AAT	0.09503	A			beta	0.4009	0.08945				8.971e-06		linear regression		square root–transformed	age, sex, site location (St. Jude/BCM), top 10 PCs, relatedness via a genomic kinship matrix, transfusion therapy	effect = refA from a Ref | Alt format; effect allele freq. = MAF (assumption!)	unconditional analysis; mixed model regression analysis; HU therapy never started or discontinued priot to HbF measurement	SI Table 2
Evadnie Rampersaud et al, 2021	34283174		rs117902864	KBTBD11;MYOM2	hg38	8	2024216	WGS	Illumina HiSeq X10 sequencer	BWA | GATK HaplotypeCaller			585			St. Jude SCCRIP/Baylor		SCD	SS, Sβ0	adults, pediatrics	311	274	Hb F levels	%	C	0.01199	T			beta	1.111	0.2479				8.976e-06		linear regression		square root–transformed	age, sex, site location (St. Jude/BCM), top 10 PCs, relatedness via a genomic kinship matrix, transfusion therapy	effect = refA from a Ref | Alt format; effect allele freq. = MAF (assumption!)	unconditional analysis; mixed model regression analysis; HU therapy never started or discontinued priot to HbF measurement	SI Table 2
Evadnie Rampersaud et al, 2021	34283174		rs147641091	LINC01986;CHL1-AS2	hg38	3	100922	WGS	Illumina HiSeq X10 sequencer	BWA | GATK HaplotypeCaller			585			St. Jude SCCRIP/Baylor		SCD	SS, Sβ0	adults, pediatrics	311	274	Hb F levels	%	CT	0.10788	C			beta	0.3936	0.08785				8.991e-06		linear regression		square root–transformed	age, sex, site location (St. Jude/BCM), top 10 PCs, relatedness via a genomic kinship matrix, transfusion therapy	effect = refA from a Ref | Alt format; effect allele freq. = MAF (assumption!)	unconditional analysis; mixed model regression analysis; HU therapy never started or discontinued priot to HbF measurement	SI Table 2
Evadnie Rampersaud et al, 2021	34283174		rs138266557	OR52A1;OR52Z1	hg38	11	5165225	WGS	Illumina HiSeq X10 sequencer	BWA | GATK HaplotypeCaller			585			St. Jude SCCRIP/Baylor		SCD	SS, Sβ0	adults, pediatrics	311	274	Hb F levels	%	AC	0.08476	A			beta	0.423	0.09441				8.999e-06		linear regression		square root–transformed	age, sex, site location (St. Jude/BCM), top 10 PCs, relatedness via a genomic kinship matrix, transfusion therapy	effect = refA from a Ref | Alt format; effect allele freq. = MAF (assumption!)	unconditional analysis; mixed model regression analysis; HU therapy never started or discontinued priot to HbF measurement	SI Table 2
Evadnie Rampersaud et al, 2021	34283174		rs6707134	USP40;UGT1A8	hg38	2	233604726	WGS	Illumina HiSeq X10 sequencer	BWA | GATK HaplotypeCaller			585			St. Jude SCCRIP/Baylor		SCD	SS, Sβ0	adults, pediatrics	311	274	Hb F levels	%	G	0.2149	A			beta	-0.2893	0.06458				9.044e-06		linear regression		square root–transformed	age, sex, site location (St. Jude/BCM), top 10 PCs, relatedness via a genomic kinship matrix, transfusion therapy	effect = refA from a Ref | Alt format; effect allele freq. = MAF (assumption!)	unconditional analysis; mixed model regression analysis; HU therapy never started or discontinued priot to HbF measurement	SI Table 2
Evadnie Rampersaud et al, 2021	34283174		rs10160507	OR51B2;OR51B5	hg38	11	5327902	WGS	Illumina HiSeq X10 sequencer	BWA | GATK HaplotypeCaller			585			St. Jude SCCRIP/Baylor		SCD	SS, Sβ0	adults, pediatrics	311	274	Hb F levels	%	C	0.14212	A			beta	0.3378	0.07542				9.054e-06		linear regression		square root–transformed	age, sex, site location (St. Jude/BCM), top 10 PCs, relatedness via a genomic kinship matrix, transfusion therapy	effect = refA from a Ref | Alt format; effect allele freq. = MAF (assumption!)	unconditional analysis; mixed model regression analysis; HU therapy never started or discontinued priot to HbF measurement	SI Table 2
Evadnie Rampersaud et al, 2021	34283174		rs9817723	PROK2	hg38	3	71779924	WGS	Illumina HiSeq X10 sequencer	BWA | GATK HaplotypeCaller			585			St. Jude SCCRIP/Baylor		SCD	SS, Sβ0	adults, pediatrics	311	274	Hb F levels	%	C	0.0839	T			beta	0.4204	0.09393				9.211e-06		linear regression		square root–transformed	age, sex, site location (St. Jude/BCM), top 10 PCs, relatedness via a genomic kinship matrix, transfusion therapy	effect = refA from a Ref | Alt format; effect allele freq. = MAF (assumption!)	unconditional analysis; mixed model regression analysis; HU therapy never started or discontinued priot to HbF measurement	SI Table 2
Evadnie Rampersaud et al, 2021	34283174		rs2723382	OR51B2;OR51B5	hg38	11	5326220	WGS	Illumina HiSeq X10 sequencer	BWA | GATK HaplotypeCaller			585			St. Jude SCCRIP/Baylor		SCD	SS, Sβ0	adults, pediatrics	311	274	Hb F levels	%	G	0.14469	A			beta	0.3366	0.07523				9.277e-06		linear regression		square root–transformed	age, sex, site location (St. Jude/BCM), top 10 PCs, relatedness via a genomic kinship matrix, transfusion therapy	effect = refA from a Ref | Alt format; effect allele freq. = MAF (assumption!)	unconditional analysis; mixed model regression analysis; HU therapy never started or discontinued priot to HbF measurement	SI Table 2
Evadnie Rampersaud et al, 2021	34283174		rs2723381	OR51B2;OR51B5	hg38	11	5326645	WGS	Illumina HiSeq X10 sequencer	BWA | GATK HaplotypeCaller			585			St. Jude SCCRIP/Baylor		SCD	SS, Sβ0	adults, pediatrics	311	274	Hb F levels	%	A	0.14469	G			beta	0.3366	0.07523				9.277e-06		linear regression		square root–transformed	age, sex, site location (St. Jude/BCM), top 10 PCs, relatedness via a genomic kinship matrix, transfusion therapy	effect = refA from a Ref | Alt format; effect allele freq. = MAF (assumption!)	unconditional analysis; mixed model regression analysis; HU therapy never started or discontinued priot to HbF measurement	SI Table 2
Evadnie Rampersaud et al, 2021	34283174		rs16880619	LINC02261;MIR4275	hg38	4	28418043	WGS	Illumina HiSeq X10 sequencer	BWA | GATK HaplotypeCaller			585			St. Jude SCCRIP/Baylor		SCD	SS, Sβ0	adults, pediatrics	311	274	Hb F levels	%	T	0.48801	C			beta	-0.2388	0.05339				9.321e-06		linear regression		square root–transformed	age, sex, site location (St. Jude/BCM), top 10 PCs, relatedness via a genomic kinship matrix, transfusion therapy	effect = refA from a Ref | Alt format; effect allele freq. = MAF (assumption!)	unconditional analysis; mixed model regression analysis; HU therapy never started or discontinued priot to HbF measurement	SI Table 2
Evadnie Rampersaud et al, 2021	34283174		rs181046789	IL1RAPL1	hg38	X	28862976	WGS	Illumina HiSeq X10 sequencer	BWA | GATK HaplotypeCaller			585			St. Jude SCCRIP/Baylor		SCD	SS, Sβ0	adults, pediatrics	311	274	Hb F levels	%	G	0.0137	A			beta	0.8337	0.1865				9.49e-06		linear regression		square root–transformed	age, sex, site location (St. Jude/BCM), top 10 PCs, relatedness via a genomic kinship matrix, transfusion therapy	effect = refA from a Ref | Alt format; effect allele freq. = MAF (assumption!)	unconditional analysis; mixed model regression analysis; HU therapy never started or discontinued priot to HbF measurement	SI Table 2
Evadnie Rampersaud et al, 2021	34283174		rs115768212	HNRNPA3P1;LINC00619	hg38	10	43807502	WGS	Illumina HiSeq X10 sequencer	BWA | GATK HaplotypeCaller			585			St. Jude SCCRIP/Baylor		SCD	SS, Sβ0	adults, pediatrics	311	274	Hb F levels	%	C	0.03853	A			beta	-0.6024	0.1348				9.544e-06		linear regression		square root–transformed	age, sex, site location (St. Jude/BCM), top 10 PCs, relatedness via a genomic kinship matrix, transfusion therapy	effect = refA from a Ref | Alt format; effect allele freq. = MAF (assumption!)	unconditional analysis; mixed model regression analysis; HU therapy never started or discontinued priot to HbF measurement	SI Table 2
Evadnie Rampersaud et al, 2021	34283174		rs4646780	ALDH2	hg38	12	111810388	WGS	Illumina HiSeq X10 sequencer	BWA | GATK HaplotypeCaller			585			St. Jude SCCRIP/Baylor		SCD	SS, Sβ0	adults, pediatrics	311	274	Hb F levels	%	C	0.05908	T			beta	0.5215	0.1167				9.559e-06		linear regression		square root–transformed	age, sex, site location (St. Jude/BCM), top 10 PCs, relatedness via a genomic kinship matrix, transfusion therapy	effect = refA from a Ref | Alt format; effect allele freq. = MAF (assumption!)	unconditional analysis; mixed model regression analysis; HU therapy never started or discontinued priot to HbF measurement	SI Table 2
Evadnie Rampersaud et al, 2021	34283174		rs55878835	LINC01582;LINC02351	hg38	15	98204401	WGS	Illumina HiSeq X10 sequencer	BWA | GATK HaplotypeCaller			585			St. Jude SCCRIP/Baylor		SCD	SS, Sβ0	adults, pediatrics	311	274	Hb F levels	%	T	0.29024	C			beta	0.2636	0.05901				9.571e-06		linear regression		square root–transformed	age, sex, site location (St. Jude/BCM), top 10 PCs, relatedness via a genomic kinship matrix, transfusion therapy	effect = refA from a Ref | Alt format; effect allele freq. = MAF (assumption!)	unconditional analysis; mixed model regression analysis; HU therapy never started or discontinued priot to HbF measurement	SI Table 2
Evadnie Rampersaud et al, 2021	34283174		rs28432756	SPOCK3;ANXA10	hg38	4	167787858	WGS	Illumina HiSeq X10 sequencer	BWA | GATK HaplotypeCaller			585			St. Jude SCCRIP/Baylor		SCD	SS, Sβ0	adults, pediatrics	311	274	Hb F levels	%	C	0.01085	T			beta	1.059	0.2372				9.613e-06		linear regression		square root–transformed	age, sex, site location (St. Jude/BCM), top 10 PCs, relatedness via a genomic kinship matrix, transfusion therapy	effect = refA from a Ref | Alt format; effect allele freq. = MAF (assumption!)	unconditional analysis; mixed model regression analysis; HU therapy never started or discontinued priot to HbF measurement	SI Table 2
Evadnie Rampersaud et al, 2021	34283174		rs143636331	FAM86JP	hg38	3	125924986	WGS	Illumina HiSeq X10 sequencer	BWA | GATK HaplotypeCaller			585			St. Jude SCCRIP/Baylor		SCD	SS, Sβ0	adults, pediatrics	311	274	Hb F levels	%	G	0.02226	T			beta	0.8181	0.1832				9.671e-06		linear regression		square root–transformed	age, sex, site location (St. Jude/BCM), top 10 PCs, relatedness via a genomic kinship matrix, transfusion therapy	effect = refA from a Ref | Alt format; effect allele freq. = MAF (assumption!)	unconditional analysis; mixed model regression analysis; HU therapy never started or discontinued priot to HbF measurement	SI Table 2
Evadnie Rampersaud et al, 2021	34283174		rs74026862	LINC00052;NTRK3	hg38	15	87586758	WGS	Illumina HiSeq X10 sequencer	BWA | GATK HaplotypeCaller			585			St. Jude SCCRIP/Baylor		SCD	SS, Sβ0	adults, pediatrics	311	274	Hb F levels	%	G	0.11901	C			beta	-0.367	0.08222				9.71e-06		linear regression		square root–transformed	age, sex, site location (St. Jude/BCM), top 10 PCs, relatedness via a genomic kinship matrix, transfusion therapy	effect = refA from a Ref | Alt format; effect allele freq. = MAF (assumption!)	unconditional analysis; mixed model regression analysis; HU therapy never started or discontinued priot to HbF measurement	SI Table 2
Evadnie Rampersaud et al, 2021	34283174		rs12984941	MIR1268A	hg38	19	3015547	WGS	Illumina HiSeq X10 sequencer	BWA | GATK HaplotypeCaller			585			St. Jude SCCRIP/Baylor		SCD	SS, Sβ0	adults, pediatrics	311	274	Hb F levels	%	C	0.01455	T			beta	1.046	0.2344				9.81e-06		linear regression		square root–transformed	age, sex, site location (St. Jude/BCM), top 10 PCs, relatedness via a genomic kinship matrix, transfusion therapy	effect = refA from a Ref | Alt format; effect allele freq. = MAF (assumption!)	unconditional analysis; mixed model regression analysis; HU therapy never started or discontinued priot to HbF measurement	SI Table 2
Evadnie Rampersaud et al, 2021	34283174		rs12641826	CDKN2AIP;LOC389247	hg38	4	183466912	WGS	Illumina HiSeq X10 sequencer	BWA | GATK HaplotypeCaller			585			St. Jude SCCRIP/Baylor		SCD	SS, Sβ0	adults, pediatrics	311	274	Hb F levels	%	G	0.33904	A			beta	-0.241	0.05402				9.834e-06		linear regression		square root–transformed	age, sex, site location (St. Jude/BCM), top 10 PCs, relatedness via a genomic kinship matrix, transfusion therapy	effect = refA from a Ref | Alt format; effect allele freq. = MAF (assumption!)	unconditional analysis; mixed model regression analysis; HU therapy never started or discontinued priot to HbF measurement	SI Table 2
Evadnie Rampersaud et al, 2021	34283174		rs144462719	CDH15	hg38	16	89172416	WGS	Illumina HiSeq X10 sequencer	BWA | GATK HaplotypeCaller			585			St. Jude SCCRIP/Baylor		SCD	SS, Sβ0	adults, pediatrics	311	274	Hb F levels	%	G	0.01541	T			beta	-0.9801	0.2198				9.874e-06		linear regression		square root–transformed	age, sex, site location (St. Jude/BCM), top 10 PCs, relatedness via a genomic kinship matrix, transfusion therapy	effect = refA from a Ref | Alt format; effect allele freq. = MAF (assumption!)	unconditional analysis; mixed model regression analysis; HU therapy never started or discontinued priot to HbF measurement	SI Table 2
Evadnie Rampersaud et al, 2021	34283174		rs142290563	CDH15	hg38	16	89173796	WGS	Illumina HiSeq X10 sequencer	BWA | GATK HaplotypeCaller			585			St. Jude SCCRIP/Baylor		SCD	SS, Sβ0	adults, pediatrics	311	274	Hb F levels	%	G	0.01541	A			beta	-0.9801	0.2198				9.874e-06		linear regression		square root–transformed	age, sex, site location (St. Jude/BCM), top 10 PCs, relatedness via a genomic kinship matrix, transfusion therapy	effect = refA from a Ref | Alt format; effect allele freq. = MAF (assumption!)	unconditional analysis; mixed model regression analysis; HU therapy never started or discontinued priot to HbF measurement	SI Table 2
Evadnie Rampersaud et al, 2021	34283174		rs142545871	CDH15	hg38	16	89176147	WGS	Illumina HiSeq X10 sequencer	BWA | GATK HaplotypeCaller			585			St. Jude SCCRIP/Baylor		SCD	SS, Sβ0	adults, pediatrics	311	274	Hb F levels	%	C	0.01541	T			beta	-0.9801	0.2198				9.874e-06		linear regression		square root–transformed	age, sex, site location (St. Jude/BCM), top 10 PCs, relatedness via a genomic kinship matrix, transfusion therapy	effect = refA from a Ref | Alt format; effect allele freq. = MAF (assumption!)	unconditional analysis; mixed model regression analysis; HU therapy never started or discontinued priot to HbF measurement	SI Table 2
Evadnie Rampersaud et al, 2021	34283174			SPEN	hg38	1	15891352	WGS	Illumina HiSeq X10 sequencer	BWA | GATK HaplotypeCaller			585			St. Jude SCCRIP/Baylor		SCD	SS, Sβ0	adults, pediatrics	311	274	Hb F levels	%	A	0.15582	AT			beta	-0.1805	0.04049				9.966e-06		linear regression		square root–transformed	age, sex, site location (St. Jude/BCM), top 10 PCs, relatedness via a genomic kinship matrix, transfusion therapy	effect = refA from a Ref | Alt format; effect allele freq. = MAF (assumption!)	unconditional analysis; mixed model regression analysis; HU therapy never started or discontinued priot to HbF measurement	SI Table 2
Evadnie Rampersaud et al, 2021	34283174		rs2585208	LINC01582;LINC02351	hg38	15	98202791	WGS	Illumina HiSeq X10 sequencer	BWA | GATK HaplotypeCaller			585			St. Jude SCCRIP/Baylor		SCD	SS, Sβ0	adults, pediatrics	311	274	Hb F levels	%	T	0.42979	C			beta	-0.2449	0.05495				1.001e-05		linear regression		square root–transformed	age, sex, site location (St. Jude/BCM), top 10 PCs, relatedness via a genomic kinship matrix, transfusion therapy	effect = refA from a Ref | Alt format; effect allele freq. = MAF (assumption!)	unconditional analysis; mixed model regression analysis; HU therapy never started or discontinued priot to HbF measurement	SI Table 2
Fabrice Danjou et al, 2015	26366553		rs4671393	BCL11A	hg19	2	60720951	GWAS	Illumina® Infinium HumanExome BeadChip | ImmunoChip | Cardio-MetaboChip | HumanOmniExpress BeadChip	GenomeStudio, Zcall	haplotypes of 1,488 Sardinian whole-genomes | 1000 Genomes Project Phase III	Minimac	6602			SardiNIA cohort	European	other		adults	2823	3779	Hb F levels	g/dL	A	0.136	G			beta	0.578	0.023				2.6e-130		linear regression		inverse normal transformation	gender, age, age^2 and at least one of three β0 alleles	effect allele = coded allele		Table 1
Fabrice Danjou et al, 2015	26366553		rs9399137	MYB	hg19	6	135419018	GWAS	Illumina® Infinium HumanExome BeadChip | ImmunoChip | Cardio-MetaboChip | HumanOmniExpress BeadChip	GenomeStudio, Zcall	haplotypes of 1,488 Sardinian whole-genomes | 1000 Genomes Project Phase III	Minimac	6602			SardiNIA cohort	European	other		adults	2823	3779	Hb F levels	g/dL	C	0.205	T			beta	0.4202	0.02				1.09e-93		linear regression		inverse normal transformation	gender, age, age^2 and at least one of three β0 alleles	effect allele = coded allele		Table 1
Fabrice Danjou et al, 2015	26366553		rs13019832	BCL11A	hg19	2	60710571	GWAS	Illumina® Infinium HumanExome BeadChip | ImmunoChip | Cardio-MetaboChip | HumanOmniExpress BeadChip	GenomeStudio, Zcall	haplotypes of 1,488 Sardinian whole-genomes | 1000 Genomes Project Phase III	Minimac	6602			SardiNIA cohort	European	other		adults	2823	3779	Hb F levels	g/dL	A	0.484	G			beta	-0.2024	0.017				9.1e-33		linear regression		inverse normal transformation	gender, age, age^2 and at least one of three β0 alleles	effect allele = coded allele	conditioned	Table 1
Fabrice Danjou et al, 2015	26366553		rs67385638	HBG1/HBG2	hg19	11	5290370	GWAS	Illumina® Infinium HumanExome BeadChip | ImmunoChip | Cardio-MetaboChip | HumanOmniExpress BeadChip	GenomeStudio, Zcall	haplotypes of 1,488 Sardinian whole-genomes | 1000 Genomes Project Phase III	Minimac	6602			SardiNIA cohort	European	other		adults	2823	3779	Hb F levels	g/dL	G	0.236	C			beta	0.2038	0.019				1.09e-25		linear regression		inverse normal transformation	gender, age, age^2 and at least one of three β0 alleles	effect allele = coded allele		Table 1
Fabrice Danjou et al, 2015	26366553		rs11754265	HBS1L	hg19	6	135356216	GWAS	Illumina® Infinium HumanExome BeadChip | ImmunoChip | Cardio-MetaboChip | HumanOmniExpress BeadChip	GenomeStudio, Zcall	haplotypes of 1,488 Sardinian whole-genomes | 1000 Genomes Project Phase III	Minimac	6602			SardiNIA cohort	European	other		adults	2823	3779	Hb F levels	g/dL	C	0.367	G			beta	-0.1421	0.021				5.04e-12		linear regression		inverse normal transformation	gender, age, age^2 and at least one of three β0 alleles	effect allele = coded allele	conditioned	Table 1
Fabrice Danjou et al, 2015	26366553		rs2855122	HBG1/HBG2	hg19	11	277236	GWAS	Illumina® Infinium HumanExome BeadChip | ImmunoChip | Cardio-MetaboChip | HumanOmniExpress BeadChip	GenomeStudio, Zcall	haplotypes of 1,488 Sardinian whole-genomes | 1000 Genomes Project Phase III	Minimac	6602			SardiNIA cohort	European	other		adults	2823	3779	Hb F levels	g/dL	C	0.395	T			beta	-0.1458	0.022				2.57e-11		linear regression		inverse normal transformation	gender, age, age^2 and at least one of three β0 alleles	effect allele = coded allele	conditioned	Table 1
Fabrice Danjou et al, 2015	26366553		rs183437571	NFIX	hg19	19	13121899	GWAS	Illumina® Infinium HumanExome BeadChip | ImmunoChip | Cardio-MetaboChip | HumanOmniExpress BeadChip	GenomeStudio, Zcall	haplotypes of 1,488 Sardinian whole-genomes | 1000 Genomes Project Phase III	Minimac	6602			SardiNIA cohort	European	other		adults	2823	3779	Hb F levels	g/dL	T	0.01	C			beta	0.4607	0.081				1.61e-08		linear regression		inverse normal transformation	gender, age, age^2 and at least one of three β0 alleles	effect allele = coded allele		Table 1
Harold T Bae et al, 2012	22936743		rs766432	BCL11A		2	60719970	GWAS					841			Cooperative Study of Sickle Cell Disease (CSSCD)	African American	SCA	HbS only	adults, pediatrics			Hb F levels		C	0.28			Additive	beta	0.25				positive	1.22e-22		linear regression		cubic root	sex, top 10 PCs		No HU treatment	SI Table 1_data request
Harold T Bae et al, 2012	22936743		rs766432	BCL11A		2	60719970	GWAS					488			Silent Infarct Transfusion (SIT) trial		SCA	HbS only	pediatrics			Hb F levels		C	0.28			Additive	beta	0.239				positive	1.26e-20		linear regression		cubic root	sex, top 10 PCs		No HU treatment	SI Table 1_data request
Harold T Bae et al, 2012	22936743		rs10195871	BCL11A		2	60720589	GWAS					841			Cooperative Study of Sickle Cell Disease (CSSCD)	African American	SCA	HbS only	adults, pediatrics			Hb F levels		A	0.31			Additive	beta	0.212				positive	3.3e-18		linear regression		cubic root	sex, top 10 PCs		No HU treatment	SI Table 1_data request
Harold T Bae et al, 2012	22936743		rs6706648	BCL11A		2	60722040	GWAS					841			Cooperative Study of Sickle Cell Disease (CSSCD)	African American	SCA	HbS only	adults, pediatrics			Hb F levels		A	0.39			Additive	beta	-0.193				negative	1.3e-16		linear regression		cubic root	sex, top 10 PCs		No HU treatment	SI Table 1_data request
Harold T Bae et al, 2012	22936743		rs10195871	BCL11A		2	60720589	GWAS					488			Silent Infarct Transfusion (SIT) trial		SCA	HbS only	pediatrics			Hb F levels		A	0.31			Additive	beta	0.204				positive	3.92e-16		linear regression		cubic root	sex, top 10 PCs		No HU treatment	SI Table 1_data request
Harold T Bae et al, 2012	22936743		rs6706648	BCL11A		2	60722040	GWAS					488			Silent Infarct Transfusion (SIT) trial		SCA	HbS only	pediatrics			Hb F levels		A	0.39			Additive	beta	-0.169				negative	2.21e-14		linear regression		cubic root	sex, top 10 PCs		No HU treatment	SI Table 1_data request
Harold T Bae et al, 2012	22936743		rs6738440	BCL11A		2	60722241	GWAS					841			Cooperative Study of Sickle Cell Disease (CSSCD)	African American	SCA	HbS only	adults, pediatrics			Hb F levels		G	0.29			Additive	beta	-0.169				negative	8.43e-11		linear regression		cubic root	sex, top 10 PCs		No HU treatment	SI Table 1_data request
Harold T Bae et al, 2012	22936743		rs6738440	BCL11A		2	60722241	GWAS					488			Silent Infarct Transfusion (SIT) trial		SCA	HbS only	pediatrics			Hb F levels		G	0.29			Additive	beta	-0.156				negative	2.35e-08		linear regression		cubic root	sex, top 10 PCs		No HU treatment	SI Table 1_data request
Harold T Bae et al, 2012	22936743		rs6709302	BCL11A		2	60727629	GWAS					488			Silent Infarct Transfusion (SIT) trial		SCA	HbS only	pediatrics			Hb F levels		A	0.32			Additive	beta	-0.133				negative	2.98e-08		linear regression		cubic root	sex, top 10 PCs		No HU treatment	SI Table 1_data request
Harold T Bae et al, 2012	22936743		rs6709302	BCL11A		2	60727629	GWAS					841			Cooperative Study of Sickle Cell Disease (CSSCD)	African American	SCA	HbS only	adults, pediatrics			Hb F levels		A	0.32			Additive	beta	-0.137				negative	3.69e-08		linear regression		cubic root	sex, top 10 PCs		No HU treatment	SI Table 1_data request
Harold T Bae et al, 2012	22936743		rs5006884	OR51B6		11	5373251	GWAS					841			Cooperative Study of Sickle Cell Disease (CSSCD)	African American	SCA	HbS only	adults, pediatrics			Hb F levels		A	0.15			Additive	beta	0.2				positive	3.82e-08		linear regression		cubic root	sex, top 10 PCs		No HU treatment	SI Table 1_data request
Harold T Bae et al, 2012	22936743		rs9494145	HMIP		6	135432552	GWAS					841			Cooperative Study of Sickle Cell Disease (CSSCD)	African American	SCA	HbS only	adults, pediatrics			Hb F levels		G	0.07			Additive	beta	0.243				positive	1.8e-07		linear regression		cubic root	sex, top 10 PCs		No HU treatment	SI Table 1_data request
Harold T Bae et al, 2012	22936743		rs6732518	BCL11A		2	60708597	GWAS					841			Cooperative Study of Sickle Cell Disease (CSSCD)	African American	SCA	HbS only	adults, pediatrics			Hb F levels		G	0.32			Additive	beta	0.129				positive	1.86e-07		linear regression		cubic root	sex, top 10 PCs		No HU treatment	SI Table 1_data request
Harold T Bae et al, 2012	22936743		rs4895441	HMIP		6	135426573	GWAS					488			Silent Infarct Transfusion (SIT) trial		SCA	HbS only	pediatrics			Hb F levels		G	0.09			Additive	beta	0.193				positive	2.15e-07		linear regression		cubic root	sex, top 10 PCs		No HU treatment	SI Table 1_data request
Harold T Bae et al, 2012	22936743		rs9494145	HMIP		6	135432552	GWAS					488			Silent Infarct Transfusion (SIT) trial		SCA	HbS only	pediatrics			Hb F levels		G	0.07			Additive	beta	0.208				positive	3.22e-07		linear regression		cubic root	sex, top 10 PCs		No HU treatment	SI Table 1_data request
Harold T Bae et al, 2012	22936743		rs10195871	BCL11A		2	60720589	GWAS					178			Multicenter Study of Hydroxyurea (MSH)		SCA	HbS only	adults			Hb F levels		A	0.31			Additive	beta	0.231				positive	3.51e-07		linear regression		cubic root	sex, top 10 PCs		No HU treatment	SI Table 1_data request
Harold T Bae et al, 2012	22936743		rs766432	BCL11A		2	60719970	GWAS					178			Multicenter Study of Hydroxyurea (MSH)		SCA	HbS only	adults			Hb F levels		C	0.28			Additive	beta	0.221				positive	5.78e-07		linear regression		cubic root	sex, top 10 PCs		No HU treatment	SI Table 1_data request
Harold T Bae et al, 2012	22936743		rs9399137	HMIP		6	135419018	GWAS					488			Silent Infarct Transfusion (SIT) trial		SCA	HbS only	pediatrics			Hb F levels		G	0.06			Additive	beta	0.213				positive	9.86e-07		linear regression		cubic root	sex, top 10 PCs		No HU treatment	SI Table 1_data request
Harold T Bae et al, 2012	22936743		rs4910752	OR51B6		11	5370955	GWAS					841			Cooperative Study of Sickle Cell Disease (CSSCD)	African American	SCA	HbS only	adults, pediatrics			Hb F levels		A	0.15			Additive	beta	0.155				positive	1.24e-06		linear regression		cubic root	sex, top 10 PCs		No HU treatment	SI Table 1_data request
Harold T Bae et al, 2012	22936743		rs4910755	OR51B6		11	5372751	GWAS					841			Cooperative Study of Sickle Cell Disease (CSSCD)	African American	SCA	HbS only	adults, pediatrics			Hb F levels		C	0.16			Additive	beta	0.152				positive	1.8e-06		linear regression		cubic root	sex, top 10 PCs		No HU treatment	SI Table 1_data request
Harold T Bae et al, 2012	22936743		rs10500635			11	5386668	GWAS					841			Cooperative Study of Sickle Cell Disease (CSSCD)	African American	SCA	HbS only	adults, pediatrics			Hb F levels		A	0.16			Additive	beta	0.151				positive	1.94e-06		linear regression		cubic root	sex, top 10 PCs		No HU treatment	SI Table 1_data request
Harold T Bae et al, 2012	22936743		rs2855039	HBG1		11	5271671	GWAS					841			Cooperative Study of Sickle Cell Disease (CSSCD)	African American	SCA	HbS only	adults, pediatrics			Hb F levels		A	0.09			Additive	beta	0.177				positive	2.24e-06		linear regression		cubic root	sex, top 10 PCs		No HU treatment	SI Table 1_data request
Harold T Bae et al, 2012	22936743		rs5024042	OR51B6		11	5373562	GWAS					841			Cooperative Study of Sickle Cell Disease (CSSCD)	African American	SCA	HbS only	adults, pediatrics			Hb F levels		A	0.16			Additive	beta	0.15				positive	2.37e-06		linear regression		cubic root	sex, top 10 PCs		No HU treatment	SI Table 1_data request
Harold T Bae et al, 2012	22936743		rs7483122	OR51B6		11	5373006	GWAS					841			Cooperative Study of Sickle Cell Disease (CSSCD)	African American	SCA	HbS only	adults, pediatrics			Hb F levels		G	0.16			Additive	beta	0.157				positive	2.71e-06		linear regression		cubic root	sex, top 10 PCs		No HU treatment	SI Table 1_data request
Harold T Bae et al, 2012	22936743		rs4910756	OR51B6		11	5372856	GWAS					841			Cooperative Study of Sickle Cell Disease (CSSCD)	African American	SCA	HbS only	adults, pediatrics			Hb F levels		G	0.13			Additive	beta	0.157				positive	6.79e-06		linear regression		cubic root	sex, top 10 PCs		No HU treatment	SI Table 1_data request
Harold T Bae et al, 2012	22936743		rs766432	BCL11A		2	60719970	meta-analysis		METAL			2038			CSSCD | MSH | PUSH | C-data | Walk-PHaSST | Duke University Outcome Modifying Genes study | SIT	African American	SCA	HbS only	adults, pediatrics			Hb F levels		C	0.276			Additive	beta	0.236	0.0147			positive	5.36e-58		linear regression		cubic root	sex, top 10 PCs	effect = minor allele	No HU treatment; multiple linear regression	Table 1
Harold T Bae et al, 2012	22936743		rs10195871	BCL11A		2	60720589	meta-analysis		METAL			2027			CSSCD | MSH | PUSH | C-data | Walk-PHaSST | Duke University Outcome Modifying Genes study | SIT	African American	SCA	HbS only	adults, pediatrics			Hb F levels		A	0.313			Additive	beta	0.213	0.0144			positive	2.142e-49		linear regression		cubic root	sex, top 10 PCs	effect = minor allele	No HU treatment; multiple linear regression	Table 1
Harold T Bae et al, 2012	22936743		rs6706648	BCL11A		2	60722040	meta-analysis		METAL			2004			CSSCD | MSH | PUSH | C-data | Walk-PHaSST | Duke University Outcome Modifying Genes study | SIT	African American	SCA	HbS only	adults, pediatrics			Hb F levels		A	0.395			Additive	beta	−0.177	0.0135			negative	3.97e-39		linear regression		cubic root	sex, top 10 PCs	effect = minor allele	No HU treatment; multiple linear regression	Table 1
Harold T Bae et al, 2012	22936743		rs6738440	BCL11A		2	60722241	meta-analysis		METAL			1976			CSSCD | MSH | PUSH | C-data | Walk-PHaSST | Duke University Outcome Modifying Genes study | SIT	African American	SCA	HbS only	adults, pediatrics			Hb F levels		G	0.289			Additive	beta	−0.158	0.0159			negative	2.945e-23		linear regression		cubic root	sex, top 10 PCs	effect = minor allele	No HU treatment; multiple linear regression	Table 1
Harold T Bae et al, 2012	22936743		rs6709302	BCL11A		2	60727629	meta-analysis		METAL			1982			CSSCD | MSH | PUSH | C-data | Walk-PHaSST | Duke University Outcome Modifying Genes study | SIT	African American	SCA	HbS only	adults, pediatrics			Hb F levels		A	0.32			Additive	beta	−0.142	0.0147			negative	3.416e-22		linear regression		cubic root	sex, top 10 PCs	effect = minor allele	No HU treatment; multiple linear regression	Table 1
Harold T Bae et al, 2012	22936743		rs6732518	BCL11A		2	60708597	meta-analysis		METAL			2035			CSSCD | MSH | PUSH | C-data | Walk-PHaSST | Duke University Outcome Modifying Genes study | SIT	African American	SCA	HbS only	adults, pediatrics			Hb F levels		G	0.323			Additive	beta	0.133	0.0156			positive	2.197e-17		linear regression		cubic root	sex, top 10 PCs	effect = minor allele	No HU treatment; multiple linear regression	Table 1
Harold T Bae et al, 2012	22936743		rs9494145	HMIP		6	135432552	meta-analysis		METAL			2039			CSSCD | MSH | PUSH | C-data | Walk-PHaSST | Duke University Outcome Modifying Genes study | SIT	African American	SCA	HbS only	adults, pediatrics			Hb F levels		G	0.07			Additive	beta	0.217	0.0258			positive	4.321e-17		linear regression		cubic root	sex, top 10 PCs	effect = minor allele	No HU treatment; multiple linear regression	Table 1
Harold T Bae et al, 2012	22936743		rs9399137	HMIP		6	135419018	meta-analysis		METAL			2027			CSSCD | MSH | PUSH | C-data | Walk-PHaSST | Duke University Outcome Modifying Genes study | SIT	African American	SCA	HbS only	adults, pediatrics			Hb F levels		G	0.06			Additive	beta	0.236	0.0294			positive	1.172e-15		linear regression		cubic root	sex, top 10 PCs	effect = minor allele	No HU treatment; multiple linear regression	Table 1
Harold T Bae et al, 2012	22936743		rs4895441	HMIP		6	135426573	meta-analysis		METAL			2025			CSSCD | MSH | PUSH | C-data | Walk-PHaSST | Duke University Outcome Modifying Genes study | SIT	African American	SCA	HbS only	adults, pediatrics			Hb F levels		G	0.089			Additive	beta	0.187	0.0236			positive	2.228e-15		linear regression		cubic root	sex, top 10 PCs	effect = minor allele	No HU treatment; multiple linear regression	Table 1
Harold T Bae et al, 2012	22936743		rs10184550	BCL11A		2	60729294	meta-analysis		METAL			2040			CSSCD | MSH | PUSH | C-data | Walk-PHaSST | Duke University Outcome Modifying Genes study | SIT	African American	SCA	HbS only	adults, pediatrics			Hb F levels		G	0.319			Additive	beta	0.092	0.0147			positive	3.831e-10		linear regression		cubic root	sex, top 10 PCs	effect = minor allele	No HU treatment; multiple linear regression	Table 1
Harold T Bae et al, 2012	22936743		rs12477097	BCL11A		2	60698397	meta-analysis		METAL			1976			CSSCD | MSH | PUSH | C-data | Walk-PHaSST | Duke University Outcome Modifying Genes study | SIT	African American	SCA	HbS only	adults, pediatrics			Hb F levels		C	0.364			Additive	beta	−0.079	0.0144			negative	4.451e-08		linear regression		cubic root	sex, top 10 PCs	effect = minor allele	No HU treatment; multiple linear regression	Table 1
Harold T Bae et al, 2012	22936743		rs2033467	SPARC		5	151039626	meta-analysis		METAL						CSSCD | MSH | PUSH | C-data | Walk-PHaSST | Duke University Outcome Modifying Genes study | SIT	African American	SCA	HbS only	adults, pediatrics			Hb F levels		A	0.39				beta	0.073					2.12e-07		linear regression		cubic root	sex, top 10 PCs	effect = minor allele	No HU treatment; multiple linear regression	SI Table 1_data request
Harold T Bae et al, 2012	22936743		rs5024042	OR51B6		11	5373562	meta-analysis		METAL						CSSCD | MSH | PUSH | C-data | Walk-PHaSST | Duke University Outcome Modifying Genes study | SIT	African American	SCA	HbS only	adults, pediatrics			Hb F levels		A	0.16				beta	0.089					1.06e-06		linear regression		cubic root	sex, top 10 PCs	effect = minor allele	No HU treatment; multiple linear regression	SI Table 1_data request
Harold T Bae et al, 2012	22936743		rs5006884	OR51B6		11	5373251	meta-analysis		METAL						CSSCD | MSH | PUSH | C-data | Walk-PHaSST | Duke University Outcome Modifying Genes study | SIT	African American	SCA	HbS only	adults, pediatrics			Hb F levels		A	0.15				beta	0.094					1.08e-06		linear regression		cubic root	sex, top 10 PCs	effect = minor allele	No HU treatment; multiple linear regression	SI Table 1_data request
Harold T Bae et al, 2012	22936743		rs7011408	SGCZ		8	14587928	meta-analysis		METAL						CSSCD | MSH | PUSH | C-data | Walk-PHaSST | Duke University Outcome Modifying Genes study | SIT	African American	SCA	HbS only	adults, pediatrics			Hb F levels		G	0.18				beta	-0.093					1.21e-06		linear regression		cubic root	sex, top 10 PCs	effect = minor allele	No HU treatment; multiple linear regression	SI Table 1_data request
Harold T Bae et al, 2012	22936743		rs4910755	OR51B6		11	5372751	meta-analysis		METAL						CSSCD | MSH | PUSH | C-data | Walk-PHaSST | Duke University Outcome Modifying Genes study | SIT	African American	SCA	HbS only	adults, pediatrics			Hb F levels		C	0.16				beta	0.087					1.71e-06		linear regression		cubic root	sex, top 10 PCs	effect = minor allele	No HU treatment; multiple linear regression	SI Table 1_data request
Harold T Bae et al, 2012	22936743		rs10500635			11	5386668	meta-analysis		METAL						CSSCD | MSH | PUSH | C-data | Walk-PHaSST | Duke University Outcome Modifying Genes study | SIT	African American	SCA	HbS only	adults, pediatrics			Hb F levels		A	0.16				beta	0.085					2.65e-06		linear regression		cubic root	sex, top 10 PCs	effect = minor allele	No HU treatment; multiple linear regression	SI Table 1_data request
Harold T Bae et al, 2012	22936743		rs10837814	OR51B2		11	5345128	meta-analysis		METAL						CSSCD | MSH | PUSH | C-data | Walk-PHaSST | Duke University Outcome Modifying Genes study | SIT	African American	SCA	HbS only	adults, pediatrics			Hb F levels		A	0.15				beta	0.086					2.95e-06		linear regression		cubic root	sex, top 10 PCs	effect = minor allele	No HU treatment; multiple linear regression	SI Table 1_data request
Harold T Bae et al, 2012	22936743		rs4910756	OR51B6		11	5372856	meta-analysis		METAL						CSSCD | MSH | PUSH | C-data | Walk-PHaSST | Duke University Outcome Modifying Genes study | SIT	African American	SCA	HbS only	adults, pediatrics			Hb F levels		G	0.13				beta	0.09					3.37e-06		linear regression		cubic root	sex, top 10 PCs	effect = minor allele	No HU treatment; multiple linear regression	SI Table 1_data request
Harold T Bae et al, 2012	22936743		rs776495			2	165895586	meta-analysis		METAL						CSSCD | MSH | PUSH | C-data | Walk-PHaSST | Duke University Outcome Modifying Genes study | SIT	African American	SCA	HbS only	adults, pediatrics			Hb F levels		A	0.38				beta	0.066					3.51e-06		linear regression		cubic root	sex, top 10 PCs	effect = minor allele	No HU treatment; multiple linear regression	SI Table 1_data request
Harold T Bae et al, 2012	22936743		rs7483122	OR51B6		11	5373006	meta-analysis		METAL						CSSCD | MSH | PUSH | C-data | Walk-PHaSST | Duke University Outcome Modifying Genes study | SIT	African American	SCA	HbS only	adults, pediatrics			Hb F levels		G	0.16				beta	0.086					3.56e-06		linear regression		cubic root	sex, top 10 PCs	effect = minor allele	No HU treatment; multiple linear regression	SI Table 1_data request
Harold T Bae et al, 2012	22936743		rs4910752	OR51B6		11	5370955	meta-analysis		METAL						CSSCD | MSH | PUSH | C-data | Walk-PHaSST | Duke University Outcome Modifying Genes study | SIT	African American	SCA	HbS only	adults, pediatrics			Hb F levels		A	0.15				beta	0.093					5.31e-06		linear regression		cubic root	sex, top 10 PCs	effect = minor allele	No HU treatment; multiple linear regression	SI Table 1_data request
Harold T Bae et al, 2012	22936743		rs2855039	HBG1		11	5271671	meta-analysis		METAL						CSSCD | MSH | PUSH | C-data | Walk-PHaSST | Duke University Outcome Modifying Genes study | SIT	African American	SCA	HbS only	adults, pediatrics			Hb F levels		A	0.09				beta	0.111					5.72e-06		linear regression		cubic root	sex, top 10 PCs	effect = minor allele	No HU treatment; multiple linear regression	SI Table 1_data request
Jacqueline N Milton et al, 2014	24585758		rs766432	BCL11A		2		GWAS	Illumina Human610-Quad	BeadStudio			841			CSSCD	African American	SCD	SS, Sβ0	adults, pediatrics	452	389	Hb F levels	%	C				Additive	beta	0.25	0.02				1.22e-22		linear regression		cubic root transformation	gender		no HU use; no recent transfusion	Table 2
Jacqueline N Milton et al, 2014	24585758		rs10195871	BCL11A		2		GWAS	Illumina Human610-Quad	BeadStudio			841			CSSCD	African American	SCD	SS, Sβ0	adults, pediatrics	452	389	Hb F levels	%	A				Additive	beta	0.21	0.02				3.3e-18		linear regression		cubic root transformation	gender		no HU use; no recent transfusion	Table 2
Jacqueline N Milton et al, 2014	24585758		rs6706648	BCL11A		2		GWAS	Illumina Human610-Quad	BeadStudio			841			CSSCD	African American	SCD	SS, Sβ0	adults, pediatrics	452	389	Hb F levels	%	A				Additive	beta	-0.19	0.02				1.3e-16		linear regression		cubic root transformation	gender		no HU use; no recent transfusion	Table 2
Jacqueline N Milton et al, 2014	24585758		rs6709302	BCL11A		2		GWAS	Illumina Human610-Quad	BeadStudio			841			CSSCD	African American	SCD	SS, Sβ0	adults, pediatrics	452	389	Hb F levels	%	A				Additive	beta	-0.14	0.02				3.69e-08		linear regression		cubic root transformation	gender		no HU use; no recent transfusion	Table 2
Jacqueline N Milton et al, 2014	24585758		rs9494145			6		GWAS	Illumina Human610-Quad	BeadStudio			841			CSSCD	African American	SCD	SS, Sβ0	adults, pediatrics	452	389	Hb F levels	%	G				Additive	beta	0.24	0.05				1.8e-07		linear regression		cubic root transformation	gender		no HU use; no recent transfusion	Table 2
Jacqueline N Milton et al, 2014	24585758		rs6732518	BCL11A		2		GWAS	Illumina Human610-Quad	BeadStudio			841			CSSCD	African American	SCD	SS, Sβ0	adults, pediatrics	452	389	Hb F levels	%	G				Additive	beta	0.13	0.02				1.86e-07		linear regression		cubic root transformation	gender		no HU use; no recent transfusion	Table 2
Jacqueline N Milton et al, 2014	24585758		rs6446085	FHIT		3		GWAS	Illumina Human610-Quad	BeadStudio			841			CSSCD	African American	SCD	SS, Sβ0	adults, pediatrics	452	389	Hb F levels	%	A				Additive	beta	-0.11	0.02				9.43e-07		linear regression		cubic root transformation	gender		no HU use; no recent transfusion	Table 2
Jacqueline N Milton et al, 2014	24585758		rs17114175			14		GWAS	Illumina Human610-Quad	BeadStudio			841			CSSCD	African American	SCD	SS, Sβ0	adults, pediatrics	452	389	Hb F levels	%	C				Additive	beta	-0.16	0.02				1.59e-06		linear regression		cubic root transformation	gender		no HU use; no recent transfusion	Table 2
Jacqueline N Milton et al, 2014	24585758		rs2855039	HBG1, HBG2		11		GWAS	Illumina Human610-Quad	BeadStudio			841			CSSCD	African American	SCD	SS, Sβ0	adults, pediatrics	452	389	Hb F levels	%	G				Additive	beta	0.18	0.04				2.24e-06		linear regression		cubic root transformation	gender		no HU use; no recent transfusion	Table 2
Jacqueline N Milton et al, 2014	24585758		rs2239580	COCH		14		GWAS	Illumina Human610-Quad	BeadStudio			841			CSSCD	African American	SCD	SS, Sβ0	adults, pediatrics	452	389	Hb F levels	%	A				Additive	beta	-0.13	0.03				4.46e-06		linear regression		cubic root transformation	gender		no HU use; no recent transfusion	Table 2
Jacqueline N Milton et al, 2014	24585758		rs5006883	OR51B5; OR51B6		11		GWAS	Illumina Human610-Quad	BeadStudio			841			CSSCD	African American	SCD	SS, Sβ0	adults, pediatrics	452	389	Hb F levels	%	G				Additive	beta	0.17	0.04				5.32e-06		linear regression		cubic root transformation	gender		no HU use; no recent transfusion	Table 2
Jacqueline N Milton et al, 2014	24585758		rs9525079	UGGT2		13		GWAS	Illumina Human610-Quad	BeadStudio			841			CSSCD	African American	SCD	SS, Sβ0	adults, pediatrics	452	389	Hb F levels	%	G				Additive	beta	0.13	0.03				6.28e-06		linear regression		cubic root transformation	gender		no HU use; no recent transfusion	Table 2
Jacqueline N Milton et al, 2014	24585758		rs416586	OR51A		11		GWAS	Illumina Human610-Quad	BeadStudio			841			CSSCD	African American	SCD	SS, Sβ0	adults, pediatrics	452	389	Hb F levels	%	G				Additive	beta	0.13	0.02				6.37e-06		linear regression		cubic root transformation	gender		no HU use; no recent transfusion	Table 2
Jacqueline N Milton et al, 2014	24585758		rs11794652	FUBP3		9		GWAS	Illumina Human610-Quad	BeadStudio			841			CSSCD	African American	SCD	SS, Sβ0	adults, pediatrics	452	389	Hb F levels	%	A				Additive	beta	-0.1	0.02				6.51e-06		linear regression		cubic root transformation	gender		no HU use; no recent transfusion	Table 2
Jacqueline N Milton et al, 2014	24585758		rs12469604			2		GWAS	Illumina Human610-Quad	BeadStudio			841			CSSCD	African American	SCD	SS, Sβ0	adults, pediatrics	452	389	Hb F levels	%	A				Additive	beta	0.19	0.04				8.31e-06		linear regression		cubic root transformation	gender		no HU use; no recent transfusion	Table 2
Jacqueline N Milton et al, 2014	24585758		rs6932510	RPS6KA2		6		GWAS	Illumina Human610-Quad	BeadStudio			841			CSSCD	African American	SCD	SS, Sβ0	adults, pediatrics	452	389	Hb F levels	%	A				Additive	beta	0.16	0.04				8.52e-06		linear regression		cubic root transformation	gender		no HU use; no recent transfusion	Table 2
Jacqueline N Milton et al, 2014	24585758		rs7113817			11		GWAS	Illumina Human610-Quad	BeadStudio			841			CSSCD	African American	SCD	SS, Sβ0	adults, pediatrics	452	389	Hb F levels	%	A				Additive	beta	0.17	0.04				9.88e-06		linear regression		cubic root transformation	gender		no HU use; no recent transfusion	Table 2
John J Farrell et al, 2011	21385855		rs9399137	HMIP		6	135460711	GWAS	Illumina Human 610-Quad BeadChip	BeadStudio	1000 Genomes Project data Aug. 2009 release	MACH, Version 1.0	659			Hospitals, Hong Kong	Chinese	other	βT/wt	adults			Hb F levels	%	C	0.21	T		Additive	beta	0.45					1.39e-24		linear regression	Bonferroni correction to adjust for multiple testing	log-transformed	two β+ alleles	effect = minor allele & β equals % change in Hb F per copy of minor allele		SI Table 1
John J Farrell et al, 2011	21385855		rs7775698	HMIP		6	135460328	GWAS	Illumina Human 610-Quad BeadChip	BeadStudio	1000 Genomes Project data Aug. 2009 release	MACH, Version 1.0	659			Hospitals, Hong Kong	Chinese	other	βT/wt	adults			Hb F levels	%	T	0.22	C		Additive	beta	0.44					1.38e-23		linear regression	Bonferroni correction to adjust for multiple testing	log-transformed	two β+ alleles	effect = minor allele & β equals % change in Hb F per copy of minor allele		SI Table 1
John J Farrell et al, 2011	21385855		rs9376092	HMIP		6	135468837	GWAS	Illumina Human 610-Quad BeadChip	BeadStudio	1000 Genomes Project data Aug. 2009 release	MACH, Version 1.0	659			Hospitals, Hong Kong	Chinese	other	βT/wt	adults			Hb F levels	%	A	0.24	C		Additive	beta	0.4					2.73e-21		linear regression	Bonferroni correction to adjust for multiple testing	log-transformed	two β+ alleles	effect = minor allele & β equals % change in Hb F per copy of minor allele		SI Table 1
John J Farrell et al, 2011	21385855		rs4895441	HMIP		6	135468266	GWAS	Illumina Human 610-Quad BeadChip	BeadStudio	1000 Genomes Project data Aug. 2009 release	MACH, Version 1.0	659			Hospitals, Hong Kong	Chinese	other	βT/wt	adults			Hb F levels	%	G	0.24	A		Additive	beta	0.4					5.93e-21		linear regression	Bonferroni correction to adjust for multiple testing	log-transformed	two β+ alleles	effect = minor allele & β equals % change in Hb F per copy of minor allele		SI Table 1
John J Farrell et al, 2011	21385855		rs9494145	HMIP		6	135474245	GWAS	Illumina Human 610-Quad BeadChip	BeadStudio	1000 Genomes Project data Aug. 2009 release	MACH, Version 1.0	659			Hospitals, Hong Kong	Chinese	other	βT/wt	adults			Hb F levels	%	C	0.22	T		Additive	beta	0.39					1.39e-18		linear regression	Bonferroni correction to adjust for multiple testing	log-transformed	two β+ alleles	effect = minor allele & β equals % change in Hb F per copy of minor allele		SI Table 1
John J Farrell et al, 2011	21385855		rs766432	BCL11A		2	60573474	GWAS	Illumina Human 610-Quad BeadChip	BeadStudio	haplotypes from 120 unrelated HapMap Chinese/Japanese persons	MACH, Version 1.0	659			Hospitals, Hong Kong	Chinese	other	βT/wt	adults			Hb F levels	%	C	0.24	A		Additive	beta	0.34					2.4e-15		linear regression	Bonferroni correction to adjust for multiple testing	log-transformed	two β+ alleles	effect = minor allele & β equals % change in Hb F per copy of minor allele		SI Table 1
John J Farrell et al, 2011	21385855		rs6729815	BCL11A		2	60577176	GWAS	Illumina Human 610-Quad BeadChip	BeadStudio	haplotypes from 120 unrelated HapMap Chinese/Japanese persons	MACH, Version 1.0	659			Hospitals, Hong Kong	Chinese	other	βT/wt	adults			Hb F levels	%	T	0.24	C		Additive	beta	0.34					1.56e-14		linear regression	Bonferroni correction to adjust for multiple testing	log-transformed	two β+ alleles	effect = minor allele & β equals % change in Hb F per copy of minor allele		SI Table 1
John J Farrell et al, 2011	21385855		rs6545817	BCL11A		2	60568683	GWAS	Illumina Human 610-Quad BeadChip	BeadStudio	haplotypes from 120 unrelated HapMap Chinese/Japanese persons	MACH, Version 1.0	659			Hospitals, Hong Kong	Chinese	other	βT/wt	adults			Hb F levels	%	C	0.24	T		Additive	beta	0.33					2.43e-14		linear regression	Bonferroni correction to adjust for multiple testing	log-transformed	two β+ alleles	effect = minor allele & β equals % change in Hb F per copy of minor allele		SI Table 1
John J Farrell et al, 2011	21385855		rs6545816	BCL11A		2	60568365	GWAS	Illumina Human 610-Quad BeadChip	BeadStudio	haplotypes from 120 unrelated HapMap Chinese/Japanese persons	MACH, Version 1.0	659			Hospitals, Hong Kong	Chinese	other	βT/wt	adults			Hb F levels	%	A	0.24	C		Additive	beta	0.34					2.49e-14		linear regression	Bonferroni correction to adjust for multiple testing	log-transformed	two β+ alleles	effect = minor allele & β equals % change in Hb F per copy of minor allele		SI Table 1
John J Farrell et al, 2011	21385855		rs6569992	HMIP		6	135493845	GWAS	Illumina Human 610-Quad BeadChip	BeadStudio	1000 Genomes Project data Aug. 2009 release	MACH, Version 1.0	659			Hospitals, Hong Kong	Chinese	other	βT/wt	adults			Hb F levels	%	A	0.21	G		Additive	beta	0.34					3.91e-14		linear regression	Bonferroni correction to adjust for multiple testing	log-transformed	two β+ alleles	effect = minor allele & β equals % change in Hb F per copy of minor allele		SI Table 1
John J Farrell et al, 2011	21385855		rs12477097	BCL11A		2	60551901	GWAS	Illumina Human 610-Quad BeadChip	BeadStudio	haplotypes from 120 unrelated HapMap Chinese/Japanese persons	MACH, Version 1.0	659			Hospitals, Hong Kong	Chinese	other	βT/wt	adults			Hb F levels	%	A	0.26	C		Additive	beta	0.3					4.36e-12		linear regression	Bonferroni correction to adjust for multiple testing	log-transformed	two β+ alleles	effect = minor allele & β equals % change in Hb F per copy of minor allele		SI Table 1
John J Farrell et al, 2011	21385855		rs6913541	HMIP		6	135450809	GWAS	Illumina Human 610-Quad BeadChip	BeadStudio	1000 Genomes Project data Aug. 2009 release	MACH, Version 1.0	659			Hospitals, Hong Kong	Chinese	other	βT/wt	adults			Hb F levels	%	G	0.31	A		Additive	beta	-0.26					9.16e-11		linear regression	Bonferroni correction to adjust for multiple testing	log-transformed	two β+ alleles	effect = minor allele & β equals % change in Hb F per copy of minor allele		SI Table 1
John J Farrell et al, 2011	21385855		rs1320963	HMIP		6	135484905	GWAS	Illumina Human 610-Quad BeadChip	BeadStudio	1000 Genomes Project data Aug. 2009 release	MACH, Version 1.0	659			Hospitals, Hong Kong	Chinese	other	βT/wt	adults			Hb F levels	%	G	0.37	A		Additive	beta	-0.24					1.11e-10		linear regression	Bonferroni correction to adjust for multiple testing	log-transformed	two β+ alleles	effect = minor allele & β equals % change in Hb F per copy of minor allele		SI Table 1
John J Farrell et al, 2011	21385855		rs9494139	HMIP		6	135456486	GWAS	Illumina Human 610-Quad BeadChip	BeadStudio	1000 Genomes Project data Aug. 2009 release	MACH, Version 1.0	659			Hospitals, Hong Kong	Chinese	other	βT/wt	adults			Hb F levels	%	G	0.32	A		Additive	beta	-0.23					1.19e-09		linear regression	Bonferroni correction to adjust for multiple testing	log-transformed	two β+ alleles	effect = minor allele & β equals % change in Hb F per copy of minor allele		SI Table 1
John J Farrell et al, 2011	21385855		rs1012585	BCL11A		2	60525061	GWAS	Illumina Human 610-Quad BeadChip	BeadStudio	haplotypes from 120 unrelated HapMap Chinese/Japanese persons	MACH, Version 1.0	659			Hospitals, Hong Kong	Chinese	other	βT/wt	adults			Hb F levels	%	G	0.29	A		Additive	beta	0.23					1.29e-08		linear regression	Bonferroni correction to adjust for multiple testing	log-transformed	two β+ alleles	effect = minor allele & β equals % change in Hb F per copy of minor allele		SI Table 1
John J Farrell et al, 2011	21385855		rs4646869	ALDH8A1		6	60577176	GWAS	Illumina Human 610-Quad BeadChip	BeadStudio	haplotypes from 120 unrelated HapMap Chinese/Japanese persons	MACH, Version 1.0	659			Hospitals, Hong Kong	Chinese	other	βT/wt	adults			Hb F levels	%	A	0.28	G		Additive	beta	-0.22					2.8e-08		linear regression	Bonferroni correction to adjust for multiple testing	log-transformed	two β+ alleles	effect = minor allele & β equals % change in Hb F per copy of minor allele		SI Table 1
John J Farrell et al, 2011	21385855		rs1569534	HMIP		6	135493273	GWAS	Illumina Human 610-Quad BeadChip	BeadStudio	1000 Genomes Project data Aug. 2009 release	MACH, Version 1.0	659			Hospitals, Hong Kong	Chinese	other	βT/wt	adults			Hb F levels	%	T	0.4	C		Additive	beta	-0.2					4.49e-08		linear regression	Bonferroni correction to adjust for multiple testing	log-transformed	two β+ alleles	effect = minor allele & β equals % change in Hb F per copy of minor allele		SI Table 1
John J Farrell et al, 2011	21385855		rs17331129	BCL11A		2	60533446	GWAS	Illumina Human 610-Quad BeadChip	BeadStudio	haplotypes from 120 unrelated HapMap Chinese/Japanese persons	MACH, Version 1.0	659			Hospitals, Hong Kong	Chinese	other	βT/wt	adults			Hb F levels	%	C	0.26	T		Additive	beta	0.23					9.46e-08		linear regression	Bonferroni correction to adjust for multiple testing	log-transformed	two β+ alleles	effect = minor allele & β equals % change in Hb F per copy of minor allele		SI Table 1
Li Liu et al, 2016	27022141		rs1896295	BCL11A	hg18	2	60577590	GWAS	Illumina Omni1-Quad System	Genome Studio			254	133	111	CSSCD; Comprehensive Sickle Cell Centers Collaborative Data (CDATA); Thoman Jefferson University	African American	SCD	SS, Sβ0		126	128	Hb F levels	%	A		G								positive	1.11e-09						effect = allele 1 in the reported [A1/A2] format; High-HbF allele	case-control design; allele frequency is given for cases and controls separately; chi-square value	Table 2
Li Liu et al, 2016	27022141		rs4671393	BCL11A	hg18	2	60574455	GWAS	Illumina Omni1-Quad System	Genome Studio			254	133	111	CSSCD; Comprehensive Sickle Cell Centers Collaborative Data (CDATA); Thoman Jefferson University	African American	SCD	SS, Sβ0		126	128	Hb F levels	%	A		G								positive	1.83e-09						effect = allele 1 in the reported [A1/A2] format; High-HbF allele	case-control design; allele frequency is given for cases and controls separately; chi-square value	Table 2
Li Liu et al, 2016	27022141		rs6706648	BCL11A	hg18	2	60575544	GWAS	Illumina Omni1-Quad System	Genome Studio			254	133	111	CSSCD; Comprehensive Sickle Cell Centers Collaborative Data (CDATA); Thoman Jefferson University	African American	SCD	SS, Sβ0		126	128	Hb F levels	%	A		G								positive	5.82e-09						effect = allele 1 in the reported [A1/A2] format; High-HbF allele	case-control design; allele frequency is given for cases and controls separately; chi-square value	Table 2
Li Liu et al, 2016	27022141		rs766432	BCL11A	hg18	2	60573474	GWAS	Illumina Omni1-Quad System	Genome Studio			254	133	111	CSSCD; Comprehensive Sickle Cell Centers Collaborative Data (CDATA); Thoman Jefferson University	African American	SCD	SS, Sβ0		126	128	Hb F levels	%	C		A								positive	9.46e-09						effect = allele 1 in the reported [A1/A2] format; High-HbF allele	case-control design; allele frequency is given for cases and controls separately; chi-square value	Table 2
Li Liu et al, 2016	27022141		rs1427407	BCL11A	hg18	2	60571547	GWAS	Illumina Omni1-Quad System	Genome Studio			254	133	111	CSSCD; Comprehensive Sickle Cell Centers Collaborative Data (CDATA); Thoman Jefferson University	African American	SCD	SS, Sβ0		126	128	Hb F levels	%	A		C								positive	1.48e-08						effect = allele 1 in the reported [A1/A2] format; High-HbF allele	case-control design; allele frequency is given for cases and controls separately; chi-square value	Table 2
Li Liu et al, 2016	27022141		rs6738440	BCL11A	hg18	2	60575745	GWAS	Illumina Omni1-Quad System	Genome Studio			254	133	111	CSSCD; Comprehensive Sickle Cell Centers Collaborative Data (CDATA); Thoman Jefferson University	African American	SCD	SS, Sβ0		126	128	Hb F levels	%	G		A								positive	2.5e-08						effect = allele 1 in the reported [A1/A2] format; High-HbF allele	case-control design; allele frequency is given for cases and controls separately; chi-square value	Table 2
Li Liu et al, 2016	27022141		rs45606437	BCL11A	hg18	2	60576613	GWAS	Illumina Omni1-Quad System	Genome Studio			254	133	111	CSSCD; Comprehensive Sickle Cell Centers Collaborative Data (CDATA); Thoman Jefferson University	African American	SCD	SS, Sβ0		126	128	Hb F levels	%	A		C								positive	2.58e-08						effect = allele 1 in the reported [A1/A2] format; High-HbF allele	case-control design; allele frequency is given for cases and controls separately; chi-square value	Table 2
Li Liu et al, 2016	27022141		rs7584113	BCL11A	hg18	2	60574815	GWAS	Illumina Omni1-Quad System	Genome Studio			254	133	111	CSSCD; Comprehensive Sickle Cell Centers Collaborative Data (CDATA); Thoman Jefferson University	African American	SCD	SS, Sβ0		126	128	Hb F levels	%	A		G								positive	5.15e-08						effect = allele 1 in the reported [A1/A2] format; High-HbF allele	case-control design; allele frequency is given for cases and controls separately; chi-square value	Table 2
Li Liu et al, 2016	27022141		rs7557939	BCL11A	hg18	2	60574851	GWAS	Illumina Omni1-Quad System	Genome Studio			254	133	111	CSSCD; Comprehensive Sickle Cell Centers Collaborative Data (CDATA); Thoman Jefferson University	African American	SCD	SS, Sβ0		126	128	Hb F levels	%	G		A								positive	5.15e-08						effect = allele 1 in the reported [A1/A2] format; High-HbF allele	case-control design; allele frequency is given for cases and controls separately; chi-square value	Table 2
Li Liu et al, 2016	27022141		rs10195871	BCL11A	hg18	2	60574093	GWAS	Illumina Omni1-Quad System	Genome Studio			254	133	111	CSSCD; Comprehensive Sickle Cell Centers Collaborative Data (CDATA); Thoman Jefferson University	African American	SCD	SS, Sβ0		126	128	Hb F levels	%	A		G								positive	6.35e-08						effect = allele 1 in the reported [A1/A2] format; High-HbF allele	case-control design; allele frequency is given for cases and controls separately; chi-square value	Table 2
Li Liu et al, 2016	27022141		rs10172646	BCL11A	hg18	2	60574261	GWAS	Illumina Omni1-Quad System	Genome Studio			254	133	111	CSSCD; Comprehensive Sickle Cell Centers Collaborative Data (CDATA); Thoman Jefferson University	African American	SCD	SS, Sβ0		126	128	Hb F levels	%	G		A								positive	6.35e-08						effect = allele 1 in the reported [A1/A2] format; High-HbF allele	case-control design; allele frequency is given for cases and controls separately; chi-square value	Table 2
Li Liu et al, 2016	27022141		rs7719521	SPARC	hg18	5	151029597	GWAS	Illumina Omni1-Quad System	Genome Studio			254	133	111	CSSCD; Comprehensive Sickle Cell Centers Collaborative Data (CDATA); Thoman Jefferson University	African American	SCD	SS, Sβ0		126	128	Hb F levels	%	A		C								positive	1.45e-07						effect = allele 1 in the reported [A1/A2] format; High-HbF allele	case-control design; allele frequency is given for cases and controls separately; chi-square value	Table 2
Li Liu et al, 2016	27022141		rs11886868	BCL11A	hg18	2	60573750	GWAS	Illumina Omni1-Quad System	Genome Studio			254	133	111	CSSCD; Comprehensive Sickle Cell Centers Collaborative Data (CDATA); Thoman Jefferson University	African American	SCD	SS, Sβ0		126	128	Hb F levels	%	G		A								positive	2.41e-07						effect = allele 1 in the reported [A1/A2] format; High-HbF allele	case-control design; allele frequency is given for cases and controls separately; chi-square value	Table 2
Li Liu et al, 2016	27022141		rs1896294	BCL11A	hg18	2	60572578	GWAS	Illumina Omni1-Quad System	Genome Studio			254	133	111	CSSCD; Comprehensive Sickle Cell Centers Collaborative Data (CDATA); Thoman Jefferson University	African American	SCD	SS, Sβ0		126	128	Hb F levels	%	G		A								positive	3.28e-07						effect = allele 1 in the reported [A1/A2] format; High-HbF allele	case-control design; allele frequency is given for cases and controls separately; chi-square value	Table 2
Li Liu et al, 2016	27022141		rs725937	SPARC	hg18	5	151036904	GWAS	Illumina Omni1-Quad System	Genome Studio			254	133	111	CSSCD; Comprehensive Sickle Cell Centers Collaborative Data (CDATA); Thoman Jefferson University	African American	SCD	SS, Sβ0		126	128	Hb F levels	%	A		G								positive	3.56e-07						effect = allele 1 in the reported [A1/A2] format; High-HbF allele	case-control design; allele frequency is given for cases and controls separately; chi-square value	Table 2
Li Liu et al, 2016	27022141		rs6874468	SPARC	hg18	5	151035888	GWAS	Illumina Omni1-Quad System	Genome Studio			254	133	111	CSSCD; Comprehensive Sickle Cell Centers Collaborative Data (CDATA); Thoman Jefferson University	African American	SCD	SS, Sβ0		126	128	Hb F levels	%	A		G								positive	4.92e-07						effect = allele 1 in the reported [A1/A2] format; High-HbF allele	case-control design; allele frequency is given for cases and controls separately; chi-square value	Table 2
Li Liu et al, 2016	27022141		rs6709302	BCL11A	hg18	2	60581133	GWAS	Illumina Omni1-Quad System	Genome Studio			254	133	111	CSSCD; Comprehensive Sickle Cell Centers Collaborative Data (CDATA); Thoman Jefferson University	African American	SCD	SS, Sβ0		126	128	Hb F levels	%	A		G								positive	9.12e-07						effect = allele 1 in the reported [A1/A2] format; High-HbF allele	case-control design; allele frequency is given for cases and controls separately; chi-square value	Table 2
Li Liu et al, 2016	27022141		rs740127	JAZF1	hg18	7	28004900	GWAS	Illumina Omni1-Quad System	Genome Studio			254	133	111	CSSCD; Comprehensive Sickle Cell Centers Collaborative Data (CDATA); Thoman Jefferson University	African American	SCD	SS, Sβ0		126	128	Hb F levels	%	A		G								positive	1.68e-06						effect = allele 1 in the reported [A1/A2] format; High-HbF allele	case-control design; allele frequency is given for cases and controls separately; chi-square value	Table 2
Li Liu et al, 2016	27022141		rs776717		hg18	15	40188944	GWAS	Illumina Omni1-Quad System	Genome Studio			254	133	111	CSSCD; Comprehensive Sickle Cell Centers Collaborative Data (CDATA); Thoman Jefferson University	African American	SCD	SS, Sβ0		126	128	Hb F levels	%	G		A								positive	3.34e-06						effect = allele 1 in the reported [A1/A2] format; High-HbF allele	case-control design; allele frequency is given for cases and controls separately; chi-square value	Table 2
Li Liu et al, 2016	27022141		rs1339144		hg18	9	23208009	GWAS	Illumina Omni1-Quad System	Genome Studio			254	133	111	CSSCD; Comprehensive Sickle Cell Centers Collaborative Data (CDATA); Thoman Jefferson University	African American	SCD	SS, Sβ0		126	128	Hb F levels	%	A		G								positive	3.44e-06						effect = allele 1 in the reported [A1/A2] format; High-HbF allele	case-control design; allele frequency is given for cases and controls separately; chi-square value	Table 2
Li Liu et al, 2016	27022141		rs1122109	GJC1	hg18	17	40240064	GWAS	Illumina Omni1-Quad System	Genome Studio			254	133	111	CSSCD; Comprehensive Sickle Cell Centers Collaborative Data (CDATA); Thoman Jefferson University	African American	SCD	SS, Sβ0		126	128	Hb F levels	%	A		C								positive	3.65e-06						effect = allele 1 in the reported [A1/A2] format; High-HbF allele	case-control design; allele frequency is given for cases and controls separately; chi-square value	Table 2
Li Liu et al, 2016	27022141		rs16971033	EFTUD2	hg18	17	40288000	GWAS	Illumina Omni1-Quad System	Genome Studio			254	133	111	CSSCD; Comprehensive Sickle Cell Centers Collaborative Data (CDATA); Thoman Jefferson University	African American	SCD	SS, Sβ0		126	128	Hb F levels	%	G		A								positive	6.17e-06						effect = allele 1 in the reported [A1/A2] format; High-HbF allele	case-control design; allele frequency is given for cases and controls separately; chi-square value	Table 2
Li Liu et al, 2016	27022141		rs2289673	EFTUD2	hg18	17	40285496	GWAS	Illumina Omni1-Quad System	Genome Studio			254	133	111	CSSCD; Comprehensive Sickle Cell Centers Collaborative Data (CDATA); Thoman Jefferson University	African American	SCD	SS, Sβ0		126	128	Hb F levels	%	A		G								positive	6.17e-06						effect = allele 1 in the reported [A1/A2] format; High-HbF allele	case-control design; allele frequency is given for cases and controls separately; chi-square value	Table 2
Li Liu et al, 2016	27022141		rs2304986	EFTUD2	hg18	17	40283580	GWAS	Illumina Omni1-Quad System	Genome Studio			254	133	111	CSSCD; Comprehensive Sickle Cell Centers Collaborative Data (CDATA); Thoman Jefferson University	African American	SCD	SS, Sβ0		126	128	Hb F levels	%	A		G								positive	6.95e-06						effect = allele 1 in the reported [A1/A2] format; High-HbF allele	case-control design; allele frequency is given for cases and controls separately; chi-square value	Table 2
Li Liu et al, 2016	27022141		rs2108393	GJC1	hg18	17	40236279	GWAS	Illumina Omni1-Quad System	Genome Studio			254	133	111	CSSCD; Comprehensive Sickle Cell Centers Collaborative Data (CDATA); Thoman Jefferson University	African American	SCD	SS, Sβ0		126	128	Hb F levels	%	A		G								positive	8.15e-06						effect = allele 1 in the reported [A1/A2] format; High-HbF allele	case-control design; allele frequency is given for cases and controls separately; chi-square value	Table 2
Liam D Cato et al, 2023	36993312		rs6709302		hg38	2	60500494	meta-analysis		METAL r2020-05-05			27548.8	28279		Swedish |SardiNIA | UK-INTERVAL | GTEx | BIOS | Tanzania | Walk-PHaSST | OMG-SCD | REDS-III Brazil | St. Jude SCCRIP/Baylor | Thai	AFR | EUR | Thai	other	non-disease, SCD				Hb F levels	%	A	0.3235				beta	-0.271529	0.00895851				8.57e-202				inverse-normalization	age, sex, top 10 PCs, SCD genotype, HU use	effect = refA	Conditionally-independent meta-analysis signal	SI Table 2
Liam D Cato et al, 2023	36993312		rs1427407		hg38	2	60490908	meta-analysis		METAL r2020-05-05 > Multi-ancestry Meta analysis			15538	22882		Swedish |SardiNIA | UK-INTERVAL | GTEx | BIOS	European	other					Hb F levels	%	T	0.841846				beta	-0.465351	0.0155614				1.73e-196				inverse-normalization	age, sex, top 10 PCs	effect = refA	Conditionally-independent meta-analysis signal	SI Table 6
Liam D Cato et al, 2023	36993312		rs7776054		hg38	6	135097778	meta-analysis		METAL r2020-05-05 > Multi-ancestry Meta analysis			14430.5	22882		Swedish |SardiNIA | UK-INTERVAL | GTEx | BIOS	European	other					Hb F levels	%	G	0.738786				beta	-0.393516	0.0133982				1.3e-189				inverse-normalization	age, sex, top 10 PCs	effect = refA	Conditionally-independent meta-analysis signal	SI Table 6
Liam D Cato et al, 2023	36993312		rs2855039		hg38	11	5250441	meta-analysis		METAL r2020-05-05			27510.4	28279		Swedish |SardiNIA | UK-INTERVAL | GTEx | BIOS | Tanzania | Walk-PHaSST | OMG-SCD | REDS-III Brazil | St. Jude SCCRIP/Baylor | Thai	AFR | EUR | Thai	other	non-disease, SCD				Hb F levels	%	T	0.2667				beta	0.27539	0.00949602				6.46e-185				inverse-normalization	age, sex, top 10 PCs, SCD genotype, HU use	effect = refA	Conditionally-independent meta-analysis signal	SI Table 2
Liam D Cato et al, 2023	36993312		rs7776054		hg38	6	135097778	meta-analysis		METAL r2020-05-05 > Multi-ancestry Meta analysis			1819.11	1392		Thai (selected from P1575extremes of distribution from larger population)	Thai	other					Hb F levels	%	G	0.846982				beta	-0.819242	0.032793				9.54e-138				inverse-normalization	age, sex, top 10 PCs	effect = refA	Conditionally-independent meta-analysis signal	SI Table 7
Liam D Cato et al, 2023	36993312		rs766431		hg38	2	60492783	meta-analysis		METAL r2020-05-05			25989.1	28279		Swedish |SardiNIA | UK-INTERVAL | GTEx | BIOS | Tanzania | Walk-PHaSST | OMG-SCD | REDS-III Brazil | St. Jude SCCRIP/Baylor | Thai	AFR | EUR | Thai	other	non-disease, SCD				Hb F levels	%	G	0.9491				beta	0.475391	0.0197368				3.46e-128				inverse-normalization	age, sex, top 10 PCs, SCD genotype, HU use	effect = refA	Conditionally-independent meta-analysis signal	SI Table 2
Liam D Cato et al, 2023	36993312		rs13019832		hg38	2	60483436	meta-analysis		METAL r2020-05-05 > Multi-ancestry Meta analysis			12286.1	22882		Swedish |SardiNIA | UK-INTERVAL | GTEx | BIOS	European	other					Hb F levels	%	A	0.58242				beta	0.300865	0.013036				7.44e-118				inverse-normalization	age, sex, top 10 PCs	effect = refA	Conditionally-independent meta-analysis signal	SI Table 6
Liam D Cato et al, 2023	36993312		rs10128556		hg38	11	5242453	meta-analysis		METAL r2020-05-05 > Multi-ancestry Meta analysis			14571	22882		Swedish |SardiNIA | UK-INTERVAL | GTEx | BIOS	European	other					Hb F levels	%	T	0.667138				beta	-0.274012	0.0125929				5.65e-105				inverse-normalization	age, sex, top 10 PCs	effect = refA	Conditionally-independent meta-analysis signal	SI Table 6
Liam D Cato et al, 2023	36993312		rs243065		hg38	2	60394929	meta-analysis		METAL r2020-05-05			27323.3	28279		Swedish |SardiNIA | UK-INTERVAL | GTEx | BIOS | Tanzania | Walk-PHaSST | OMG-SCD | REDS-III Brazil | St. Jude SCCRIP/Baylor | Thai	AFR | EUR | Thai	other	non-disease, SCD				Hb F levels	%	C	0.4459				beta	-0.183807	0.00853387				6.78e-103				inverse-normalization	age, sex, top 10 PCs, SCD genotype, HU use	effect = refA	Conditionally-independent meta-analysis signal	SI Table 2
Liam D Cato et al, 2023	36993312		rs72886289		hg38	11	5302304	meta-analysis		METAL r2020-05-05			27312.2	28279		Swedish |SardiNIA | UK-INTERVAL | GTEx | BIOS | Tanzania | Walk-PHaSST | OMG-SCD | REDS-III Brazil | St. Jude SCCRIP/Baylor | Thai	AFR | EUR | Thai	other	non-disease, SCD				Hb F levels	%	T	0.2489				beta	0.206295	0.00981653				4.77e-98				inverse-normalization	age, sex, top 10 PCs, SCD genotype, HU use	effect = refA	Conditionally-independent meta-analysis signal	SI Table 2
Liam D Cato et al, 2023	36993312		rs66808336		hg38	2	60477962	meta-analysis		METAL r2020-05-05			25248.4	28279		Swedish |SardiNIA | UK-INTERVAL | GTEx | BIOS | Tanzania | Walk-PHaSST | OMG-SCD | REDS-III Brazil | St. Jude SCCRIP/Baylor | Thai	AFR | EUR | Thai	other	non-disease, SCD				Hb F levels	%	A	0.2433				beta	-0.215129	0.0102825				3.39e-97				inverse-normalization	age, sex, top 10 PCs, SCD genotype, HU use	effect = refA	Conditionally-independent meta-analysis signal	SI Table 2
Liam D Cato et al, 2023	36993312		rs6899500		hg38	6	134905951	meta-analysis		METAL r2020-05-05			26609.5	28279		Swedish |SardiNIA | UK-INTERVAL | GTEx | BIOS | Tanzania | Walk-PHaSST | OMG-SCD | REDS-III Brazil | St. Jude SCCRIP/Baylor | Thai	AFR | EUR | Thai	other	non-disease, SCD				Hb F levels	%	T	0.6981				beta	0.181773	0.0093762				1e-83				inverse-normalization	age, sex, top 10 PCs, SCD genotype, HU use	effect = refA	Conditionally-independent meta-analysis signal	SI Table 2
Liam D Cato et al, 2023	36993312		rs6709302		hg38	2	60500494	meta-analysis		METAL r2020-05-05 > Multi-ancestry Meta analysis			12319.7	22882		Swedish |SardiNIA | UK-INTERVAL | GTEx | BIOS	European	other					Hb F levels	%	A	0.673792				beta	0.262872	0.0137858				4.62e-81				inverse-normalization	age, sex, top 10 PCs	effect = refA	Conditionally-independent meta-analysis signal	SI Table 6
Liam D Cato et al, 2023	36993312		rs7579014		hg38	2	60480759	meta-analysis		METAL r2020-05-05 > Multi-ancestry Meta analysis			11914.9	22882		Swedish |SardiNIA | UK-INTERVAL | GTEx | BIOS	European	other					Hb F levels	%	G	0.630832				beta	-0.244699	0.0136349				5.1e-72				inverse-normalization	age, sex, top 10 PCs	effect = refA	Conditionally-independent meta-analysis signal	SI Table 6
Liam D Cato et al, 2023	36993312		rs9389272		hg38	6	135138699	meta-analysis		METAL r2020-05-05 > Multi-ancestry Meta analysis			2040.05	1392		Thai (selected from P1575extremes of distribution from larger population)	Thai	other					Hb F levels	%	A	0.839219				beta	-0.564774	0.0328745				3.77e-66				inverse-normalization	age, sex, top 10 PCs	effect = refA	Conditionally-independent meta-analysis signal	SI Table 7
Liam D Cato et al, 2023	36993312		rs6739994		hg38	2	60543319	meta-analysis		METAL r2020-05-05			27235.4	28279		Swedish |SardiNIA | UK-INTERVAL | GTEx | BIOS | Tanzania | Walk-PHaSST | OMG-SCD | REDS-III Brazil | St. Jude SCCRIP/Baylor | Thai	AFR | EUR | Thai	other	non-disease, SCD				Hb F levels	%	C	0.2031				beta	0.179553	0.0105945				2e-64				inverse-normalization	age, sex, top 10 PCs, SCD genotype, HU use	effect = refA	Conditionally-independent meta-analysis signal	SI Table 2
Liam D Cato et al, 2023	36993312		rs1547247		hg38	6	135069698	meta-analysis		METAL r2020-05-05 > Multi-ancestry Meta analysis			16656.3	22882		Swedish |SardiNIA | UK-INTERVAL | GTEx | BIOS	European	other					Hb F levels	%	A	0.695518				beta	-0.203241	0.0121538				9.01e-63				inverse-normalization	age, sex, top 10 PCs	effect = refA	Conditionally-independent meta-analysis signal	SI Table 6
Liam D Cato et al, 2023	36993312		rs56317209		hg38	2	60407932	meta-analysis		METAL r2020-05-05			27230.6	28279		Swedish |SardiNIA | UK-INTERVAL | GTEx | BIOS | Tanzania | Walk-PHaSST | OMG-SCD | REDS-III Brazil | St. Jude SCCRIP/Baylor | Thai	AFR | EUR | Thai	other	non-disease, SCD				Hb F levels	%	A	0.2217				beta	0.171006	0.0102635				2.49e-62				inverse-normalization	age, sex, top 10 PCs, SCD genotype, HU use	effect = refA	Conditionally-independent meta-analysis signal	SI Table 2
Liam D Cato et al, 2023	36993312		rs968856		hg38	11	5239346	meta-analysis		METAL r2020-05-05			27229.9	28279		Swedish |SardiNIA | UK-INTERVAL | GTEx | BIOS | Tanzania | Walk-PHaSST | OMG-SCD | REDS-III Brazil | St. Jude SCCRIP/Baylor | Thai	AFR | EUR | Thai	other	non-disease, SCD				Hb F levels	%	T	0.5151				beta	0.141777	0.0085309				5.05e-62				inverse-normalization	age, sex, top 10 PCs, SCD genotype, HU use	effect = refA	Conditionally-independent meta-analysis signal	SI Table 2
Liam D Cato et al, 2023	36993312		rs1013891		hg38	6	135217501	meta-analysis		METAL r2020-05-05			27227.2	28279		Swedish |SardiNIA | UK-INTERVAL | GTEx | BIOS | Tanzania | Walk-PHaSST | OMG-SCD | REDS-III Brazil | St. Jude SCCRIP/Baylor | Thai	AFR | EUR | Thai	other	non-disease, SCD				Hb F levels	%	A	0.6801				beta	-0.150458	0.0091419				7.34e-61				inverse-normalization	age, sex, top 10 PCs, SCD genotype, HU use	effect = refA	Conditionally-independent meta-analysis signal	SI Table 2
Liam D Cato et al, 2023	36993312		rs10128556		hg38	11	5242453	meta-analysis		METAL r2020-05-05 > Multi-ancestry Meta analysis			894.82	1392		Thai (selected from P1575extremes of distribution from larger population)	Thai	other					Hb F levels	%	T	0.758386				beta	-0.648846	0.0400906				6.49e-59				inverse-normalization	age, sex, top 10 PCs	effect = refA	Conditionally-independent meta-analysis signal	SI Table 7
Liam D Cato et al, 2023	36993312		rs7768278		hg38	6	134953819	meta-analysis		METAL r2020-05-05			25829.4	28279		Swedish |SardiNIA | UK-INTERVAL | GTEx | BIOS | Tanzania | Walk-PHaSST | OMG-SCD | REDS-III Brazil | St. Jude SCCRIP/Baylor | Thai	AFR | EUR | Thai	other	non-disease, SCD				Hb F levels	%	C	0.6608				beta	0.148796	0.0092469				2.93e-58				inverse-normalization	age, sex, top 10 PCs, SCD genotype, HU use	effect = refA	Conditionally-independent meta-analysis signal	SI Table 2
Liam D Cato et al, 2023	36993312		rs55731938		hg38	6	135093712	meta-analysis		METAL r2020-05-05			27219.1	28279		Swedish |SardiNIA | UK-INTERVAL | GTEx | BIOS | Tanzania | Walk-PHaSST | OMG-SCD | REDS-III Brazil | St. Jude SCCRIP/Baylor | Thai	AFR | EUR | Thai	other	non-disease, SCD				Hb F levels	%	A	0.1201				beta	-0.209371	0.0131231				2.65e-57				inverse-normalization	age, sex, top 10 PCs, SCD genotype, HU use	effect = refA	Conditionally-independent meta-analysis signal	SI Table 2
Liam D Cato et al, 2023	36993312		rs3771270		hg38	2	60542320	meta-analysis		METAL r2020-05-05			27218.7	28279		Swedish |SardiNIA | UK-INTERVAL | GTEx | BIOS | Tanzania | Walk-PHaSST | OMG-SCD | REDS-III Brazil | St. Jude SCCRIP/Baylor | Thai	AFR | EUR | Thai	other	non-disease, SCD				Hb F levels	%	A	0.1702				beta	0.180804	0.0113519				4.1e-57				inverse-normalization	age, sex, top 10 PCs, SCD genotype, HU use	effect = refA	Conditionally-independent meta-analysis signal	SI Table 2
Liam D Cato et al, 2023	36993312		rs7743042		hg38	6	135098696	meta-analysis		METAL r2020-05-05			27217.4	28279		Swedish |SardiNIA | UK-INTERVAL | GTEx | BIOS | Tanzania | Walk-PHaSST | OMG-SCD | REDS-III Brazil | St. Jude SCCRIP/Baylor | Thai	AFR | EUR | Thai	other	non-disease, SCD				Hb F levels	%	A	0.492				beta	-0.135235	0.00853393				1.48e-56				inverse-normalization	age, sex, top 10 PCs, SCD genotype, HU use	effect = refA	Conditionally-independent meta-analysis signal	SI Table 2
Liam D Cato et al, 2023	36993312		rs9389266		hg38	6	135090599	meta-analysis		METAL r2020-05-05			27207.7	28279		Swedish |SardiNIA | UK-INTERVAL | GTEx | BIOS | Tanzania | Walk-PHaSST | OMG-SCD | REDS-III Brazil | St. Jude SCCRIP/Baylor | Thai	AFR | EUR | Thai	other	non-disease, SCD				Hb F levels	%	T	0.1567				beta	-0.178707	0.0117427				2.67e-52				inverse-normalization	age, sex, top 10 PCs, SCD genotype, HU use	effect = refA	Conditionally-independent meta-analysis signal	SI Table 2
Liam D Cato et al, 2023	36993312		rs10837776		hg38	11	5303257	meta-analysis		METAL r2020-05-05 > Multi-ancestry Meta analysis			21889.1	22882		Swedish |SardiNIA | UK-INTERVAL | GTEx | BIOS	European	other					Hb F levels	%	C	0.687766				beta	-0.159727	0.0105613				1.13e-51				inverse-normalization	age, sex, top 10 PCs	effect = refA	Conditionally-independent meta-analysis signal	SI Table 6
Liam D Cato et al, 2023	36993312		rs766432		hg38	2	60492835	meta-analysis		METAL r2020-05-05 > Multi-ancestry Meta analysis			1290.72	1392		Thai (selected from P1575extremes of distribution from larger population)	Thai	other					Hb F levels	%	C	0.779308				beta	-0.538561	0.0361888				4.31e-50				inverse-normalization	age, sex, top 10 PCs	effect = refA	Conditionally-independent meta-analysis signal	SI Table 7
Liam D Cato et al, 2023	36993312		rs9389237		hg38	6	134882641	meta-analysis		METAL r2020-05-05			27199.8	28279		Swedish |SardiNIA | UK-INTERVAL | GTEx | BIOS | Tanzania | Walk-PHaSST | OMG-SCD | REDS-III Brazil | St. Jude SCCRIP/Baylor | Thai	AFR | EUR | Thai	other	non-disease, SCD				Hb F levels	%	C	0.7858				beta	0.152914	0.0104092				7.44e-49				inverse-normalization	age, sex, top 10 PCs, SCD genotype, HU use	effect = refA	Conditionally-independent meta-analysis signal	SI Table 2
Liam D Cato et al, 2023	36993312		rs1896294		hg38	2	60491939	meta-analysis		METAL r2020-05-05 > Multi-ancestry Meta analysis			1499.49	1392		Thai (selected from P1575extremes of distribution from larger population)	Thai	other					Hb F levels	%	T	0.923614				beta	0.762911	0.0532092				1.27e-46				inverse-normalization	age, sex, top 10 PCs	effect = refA	Conditionally-independent meta-analysis signal	SI Table 7
Liam D Cato et al, 2023	36993312		rs12284340		hg38	11	5259051	meta-analysis		METAL r2020-05-05 > Multi-ancestry Meta analysis			1044.24	1392		Thai (selected from P1575extremes of distribution from larger population)	Thai	other					Hb F levels	%	T	0.8393				beta	-0.643689	0.0449655				1.76e-46				inverse-normalization	age, sex, top 10 PCs	effect = refA	Conditionally-independent meta-analysis signal	SI Table 7
Liam D Cato et al, 2023	36993312		rs2142725		hg38	6	134937804	meta-analysis		METAL r2020-05-05			27193	28279		Swedish |SardiNIA | UK-INTERVAL | GTEx | BIOS | Tanzania | Walk-PHaSST | OMG-SCD | REDS-III Brazil | St. Jude SCCRIP/Baylor | Thai	AFR | EUR | Thai	other	non-disease, SCD				Hb F levels	%	T	0.6531				beta	0.127608	0.00897538				7.13e-46				inverse-normalization	age, sex, top 10 PCs, SCD genotype, HU use	effect = refA	Conditionally-independent meta-analysis signal	SI Table 2
Liam D Cato et al, 2023	36993312		rs6578592		hg38	11	5247910	meta-analysis		METAL r2020-05-05 > Multi-ancestry Meta analysis			15254.8	22882		Swedish |SardiNIA | UK-INTERVAL | GTEx | BIOS	European	other					Hb F levels	%	C	0.784822				beta	0.191453	0.0142565				4.08e-41				inverse-normalization	age, sex, top 10 PCs	effect = refA	Conditionally-independent meta-analysis signal	SI Table 6
Liam D Cato et al, 2023	36993312		rs41286240		hg38	6	134962680	meta-analysis		METAL r2020-05-05			24551.6	28279		Swedish |SardiNIA | UK-INTERVAL | GTEx | BIOS | Tanzania | Walk-PHaSST | OMG-SCD | REDS-III Brazil | St. Jude SCCRIP/Baylor | Thai	AFR | EUR | Thai	other	non-disease, SCD				Hb F levels	%	G	0.9612				beta	0.30989	0.023284				2.05e-40				inverse-normalization	age, sex, top 10 PCs, SCD genotype, HU use	effect = refA	Conditionally-independent meta-analysis signal	SI Table 2
Liam D Cato et al, 2023	36993312		rs10768774		hg38	11	5289803	meta-analysis		METAL r2020-05-05 > Multi-ancestry Meta analysis			12854	22882		Swedish |SardiNIA | UK-INTERVAL | GTEx | BIOS	European	other					Hb F levels	%	G	0.756366				beta	0.196275	0.014855				7.41e-40				inverse-normalization	age, sex, top 10 PCs	effect = refA	Conditionally-independent meta-analysis signal	SI Table 6
Liam D Cato et al, 2023	36993312		rs7744765		hg38	6	135202445	meta-analysis		METAL r2020-05-05 > Multi-ancestry Meta analysis			29741.4	22882		Swedish |SardiNIA | UK-INTERVAL | GTEx | BIOS	European	other					Hb F levels	%	C	0.58907				beta	0.110934	0.00855409				1.85e-38				inverse-normalization	age, sex, top 10 PCs	effect = refA	Conditionally-independent meta-analysis signal	SI Table 6
Liam D Cato et al, 2023	36993312		rs4271412		hg38	11	5336853	meta-analysis		METAL r2020-05-05			27175.8	28279		Swedish |SardiNIA | UK-INTERVAL | GTEx | BIOS | Tanzania | Walk-PHaSST | OMG-SCD | REDS-III Brazil | St. Jude SCCRIP/Baylor | Thai	AFR | EUR | Thai	other	non-disease, SCD				Hb F levels	%	C	0.82				beta	0.144162	0.0111304				2.29e-38				inverse-normalization	age, sex, top 10 PCs, SCD genotype, HU use	effect = refA	Conditionally-independent meta-analysis signal	SI Table 2
Liam D Cato et al, 2023	36993312		rs11036635		hg38	11	5287666	meta-analysis		METAL r2020-05-05 > Multi-ancestry Meta analysis			1367.85	1392		Thai (selected from P1575extremes of distribution from larger population)	Thai	other					Hb F levels	%	A	0.688565				beta	-0.41109	0.0322122				2.67e-37				inverse-normalization	age, sex, top 10 PCs	effect = refA	Conditionally-independent meta-analysis signal	SI Table 7
Liam D Cato et al, 2023	36993312		rs45527235		hg38	2	60481954	meta-analysis		METAL r2020-05-05			25935.4	28279		Swedish |SardiNIA | UK-INTERVAL | GTEx | BIOS | Tanzania | Walk-PHaSST | OMG-SCD | REDS-III Brazil | St. Jude SCCRIP/Baylor | Thai	AFR | EUR | Thai	other	non-disease, SCD				Hb F levels	%	T	0.0211				beta	0.386214	0.0304567				7.56e-37				inverse-normalization	age, sex, top 10 PCs, SCD genotype, HU use	effect = refA	Conditionally-independent meta-analysis signal	SI Table 2
Liam D Cato et al, 2023	36993312		rs4910736		hg38	11	5237759	meta-analysis		METAL r2020-05-05 > Multi-ancestry Meta analysis			20431.6	22882		Swedish |SardiNIA | UK-INTERVAL | GTEx | BIOS	European	other					Hb F levels	%	C	0.477295				beta	-0.126673	0.0101562				1.05e-35				inverse-normalization	age, sex, top 10 PCs	effect = refA	Conditionally-independent meta-analysis signal	SI Table 6
Liam D Cato et al, 2023	36993312		rs7936823		hg38	11	5228938	meta-analysis		METAL r2020-05-05 > Multi-ancestry Meta analysis			20003.8	22882		Swedish |SardiNIA | UK-INTERVAL | GTEx | BIOS	European	other					Hb F levels	%	A	0.556214				beta	0.127854	0.0103187				2.94e-35				inverse-normalization	age, sex, top 10 PCs	effect = refA	Conditionally-independent meta-analysis signal	SI Table 6
Liam D Cato et al, 2023	36993312		rs181680		hg38	2	60362471	meta-analysis		METAL r2020-05-05			27167.7	28279		Swedish |SardiNIA | UK-INTERVAL | GTEx | BIOS | Tanzania | Walk-PHaSST | OMG-SCD | REDS-III Brazil | St. Jude SCCRIP/Baylor | Thai	AFR | EUR | Thai	other	non-disease, SCD				Hb F levels	%	T	0.4648				beta	0.10559	0.0085774				7.97e-35				inverse-normalization	age, sex, top 10 PCs, SCD genotype, HU use	effect = refA	Conditionally-independent meta-analysis signal	SI Table 2
Liam D Cato et al, 2023	36993312		rs7948416		hg38	11	5235201	meta-analysis		METAL r2020-05-05			27166.7	28279		Swedish |SardiNIA | UK-INTERVAL | GTEx | BIOS | Tanzania | Walk-PHaSST | OMG-SCD | REDS-III Brazil | St. Jude SCCRIP/Baylor | Thai	AFR | EUR | Thai	other	non-disease, SCD				Hb F levels	%	A	0.7874				beta	-0.127873	0.0104566				2.18e-34				inverse-normalization	age, sex, top 10 PCs, SCD genotype, HU use	effect = refA	Conditionally-independent meta-analysis signal	SI Table 2
Liam D Cato et al, 2023	36993312		rs35125709		hg38	2	60473139	meta-analysis		METAL r2020-05-05			25101.9	28279		Swedish |SardiNIA | UK-INTERVAL | GTEx | BIOS | Tanzania | Walk-PHaSST | OMG-SCD | REDS-III Brazil | St. Jude SCCRIP/Baylor | Thai	AFR | EUR | Thai	other	non-disease, SCD				Hb F levels	%	T	0.0294				beta	-0.315671	0.0263449				4.4e-33				inverse-normalization	age, sex, top 10 PCs, SCD genotype, HU use	effect = refA	Conditionally-independent meta-analysis signal	SI Table 2
Liam D Cato et al, 2023	36993312		rs13220662		hg38	6	135074410	meta-analysis		METAL r2020-05-05 > Multi-ancestry Meta analysis			18985.2	22882		Swedish |SardiNIA | UK-INTERVAL | GTEx | BIOS	European	other					Hb F levels	%	A	0.656499				beta	-0.130069	0.0110839				8.44e-32				inverse-normalization	age, sex, top 10 PCs	effect = refA	Conditionally-independent meta-analysis signal	SI Table 6
Liam D Cato et al, 2023	36993312		rs7948668		hg38	11	5235417	meta-analysis		METAL r2020-05-05 > Multi-ancestry Meta analysis			997.914	1392		Thai (selected from P1575extremes of distribution from larger population)	Thai	other					Hb F levels	%	A	0.638653				beta	-0.42085	0.0360811				1.95e-31				inverse-normalization	age, sex, top 10 PCs	effect = refA	Conditionally-independent meta-analysis signal	SI Table 7
Liam D Cato et al, 2023	36993312		rs145125135		hg38	6	135207978	meta-analysis		METAL r2020-05-05			26485.6	28279		Swedish |SardiNIA | UK-INTERVAL | GTEx | BIOS | Tanzania | Walk-PHaSST | OMG-SCD | REDS-III Brazil | St. Jude SCCRIP/Baylor | Thai	AFR | EUR | Thai	other	non-disease, SCD				Hb F levels	%	T	0.2067				beta	-0.120727	0.010704				1.67e-29				inverse-normalization	age, sex, top 10 PCs, SCD genotype, HU use	effect = refA	Conditionally-independent meta-analysis signal	SI Table 2
Liam D Cato et al, 2023	36993312		rs55731938		hg38	6	135093712	meta-analysis		METAL r2020-05-05 > Multi-ancestry Meta analysis			20705	22882		Swedish |SardiNIA | UK-INTERVAL | GTEx | BIOS	European	other					Hb F levels	%	A	0.886541				beta	0.178183	0.0159012				3.83e-29				inverse-normalization	age, sex, top 10 PCs	effect = refA	Conditionally-independent meta-analysis signal	SI Table 6
Liam D Cato et al, 2023	36993312		rs243073		hg38	2	60391555	meta-analysis		METAL r2020-05-05			27154.3	28279		Swedish |SardiNIA | UK-INTERVAL | GTEx | BIOS | Tanzania | Walk-PHaSST | OMG-SCD | REDS-III Brazil | St. Jude SCCRIP/Baylor | Thai	AFR | EUR | Thai	other	non-disease, SCD				Hb F levels	%	T	0.6682				beta	0.101524	0.00909234				5.99e-29				inverse-normalization	age, sex, top 10 PCs, SCD genotype, HU use	effect = refA	Conditionally-independent meta-analysis signal	SI Table 2
Liam D Cato et al, 2023	36993312		rs1883225		hg38	6	134851207	meta-analysis		METAL r2020-05-05			27152.7	28279		Swedish |SardiNIA | UK-INTERVAL | GTEx | BIOS | Tanzania | Walk-PHaSST | OMG-SCD | REDS-III Brazil | St. Jude SCCRIP/Baylor | Thai	AFR | EUR | Thai	other	non-disease, SCD				Hb F levels	%	G	0.2435				beta	-0.109968	0.00997587				2.95e-28				inverse-normalization	age, sex, top 10 PCs, SCD genotype, HU use	effect = refA	Conditionally-independent meta-analysis signal	SI Table 2
Liam D Cato et al, 2023	36993312		rs6899500		hg38	6	134905951	meta-analysis		METAL r2020-05-05 > Multi-ancestry Meta analysis			18607	22882		Swedish |SardiNIA | UK-INTERVAL | GTEx | BIOS	European	other					Hb F levels	%	T	0.67258				beta	-0.124399	0.0113341				5.01e-28				inverse-normalization	age, sex, top 10 PCs	effect = refA	Conditionally-independent meta-analysis signal	SI Table 6
Liam D Cato et al, 2023	36993312		rs7479815		hg38	11	5193641	meta-analysis		METAL r2020-05-05 > Multi-ancestry Meta analysis			695.647	1392		Thai (selected from P1575extremes of distribution from larger population)	Thai	other					Hb F levels	%	A	0.775163				beta	-0.537026	0.0489524				5.31e-28				inverse-normalization	age, sex, top 10 PCs	effect = refA	Conditionally-independent meta-analysis signal	SI Table 7
Liam D Cato et al, 2023	36993312		rs17028162		hg38	2	60437941	meta-analysis		METAL r2020-05-05			25912	28279		Swedish |SardiNIA | UK-INTERVAL | GTEx | BIOS | Tanzania | Walk-PHaSST | OMG-SCD | REDS-III Brazil | St. Jude SCCRIP/Baylor | Thai	AFR | EUR | Thai	other	non-disease, SCD				Hb F levels	%	G	0.9713				beta	0.280208	0.0262519				1.35e-26				inverse-normalization	age, sex, top 10 PCs, SCD genotype, HU use	effect = refA	Conditionally-independent meta-analysis signal	SI Table 2
Liam D Cato et al, 2023	36993312		rs17027944		hg38	2	60409479	meta-analysis		METAL r2020-05-05 > Multi-ancestry Meta analysis			15866.3	22882		Swedish |SardiNIA | UK-INTERVAL | GTEx | BIOS	European	other					Hb F levels	%	A	0.70655				beta	0.133841	0.0126459				3.54e-26				inverse-normalization	age, sex, top 10 PCs	effect = refA	Conditionally-independent meta-analysis signal	SI Table 6
Liam D Cato et al, 2023	36993312		rs4269953		hg38	11	5336651	meta-analysis		METAL r2020-05-05 > Multi-ancestry Meta analysis			1545.47	1392		Thai (selected from P1575extremes of distribution from larger population)	Thai	other					Hb F levels	%	C	0.880827				beta	-0.463133	0.044279				1.33e-25				inverse-normalization	age, sex, top 10 PCs	effect = refA	Conditionally-independent meta-analysis signal	SI Table 7
Liam D Cato et al, 2023	36993312		rs7599856		hg38	2	60447499	meta-analysis		METAL r2020-05-05 > Multi-ancestry Meta analysis			1190.57	1392		Thai (selected from P1575extremes of distribution from larger population)	Thai	other					Hb F levels	%	T	0.730956				beta	-0.377903	0.0365368				4.5e-25				inverse-normalization	age, sex, top 10 PCs	effect = refA	Conditionally-independent meta-analysis signal	SI Table 7
Liam D Cato et al, 2023	36993312		rs77311317		hg38	11	5321683	meta-analysis		METAL r2020-05-05 > Multi-ancestry Meta analysis			1451.82	1392		Thai (selected from P1575extremes of distribution from larger population)	Thai	other					Hb F levels	%	G	0.793465				beta	-0.376216	0.0365249				7.03e-25				inverse-normalization	age, sex, top 10 PCs	effect = refA	Conditionally-independent meta-analysis signal	SI Table 7
Liam D Cato et al, 2023	36993312		rs9321493		hg38	6	135205630	meta-analysis		METAL r2020-05-05 > Multi-ancestry Meta analysis			1521.27	1392		Thai (selected from P1575extremes of distribution from larger population)	Thai	other					Hb F levels	%	T	0.526682				beta	0.296686	0.0289869				1.38e-24				inverse-normalization	age, sex, top 10 PCs	effect = refA	Conditionally-independent meta-analysis signal	SI Table 7
Liam D Cato et al, 2023	36993312		rs17331129		hg38	2	60452807	meta-analysis		METAL r2020-05-05 > Multi-ancestry Meta analysis			1250.77	1392		Thai (selected from P1575extremes of distribution from larger population)	Thai	other					Hb F levels	%	C	0.774516				beta	-0.38712	0.0379421				1.92e-24				inverse-normalization	age, sex, top 10 PCs	effect = refA	Conditionally-independent meta-analysis signal	SI Table 7
Liam D Cato et al, 2023	36993312		rs2072827		hg38	6	134932465	meta-analysis		METAL r2020-05-05			27142.5	28279		Swedish |SardiNIA | UK-INTERVAL | GTEx | BIOS | Tanzania | Walk-PHaSST | OMG-SCD | REDS-III Brazil | St. Jude SCCRIP/Baylor | Thai	AFR | EUR | Thai	other	non-disease, SCD				Hb F levels	%	A	0.4607				beta	-0.086388	0.00859459				9.05e-24				inverse-normalization	age, sex, top 10 PCs, SCD genotype, HU use	effect = refA	Conditionally-independent meta-analysis signal	SI Table 2
Liam D Cato et al, 2023	36993312		rs971563		hg38	2	60547638	meta-analysis		METAL r2020-05-05 > Multi-ancestry Meta analysis			14954.3	22882		Swedish |SardiNIA | UK-INTERVAL | GTEx | BIOS	European	other					Hb F levels	%	T	0.836635				beta	-0.159695	0.0160468				2.48e-23				inverse-normalization	age, sex, top 10 PCs	effect = refA	Conditionally-independent meta-analysis signal	SI Table 6
Liam D Cato et al, 2023	36993312		rs3771270		hg38	2	60542320	meta-analysis		METAL r2020-05-05 > Multi-ancestry Meta analysis			16611.3	22882		Swedish |SardiNIA | UK-INTERVAL | GTEx | BIOS	European	other					Hb F levels	%	A	0.848108				beta	-0.155963	0.0156881				2.75e-23				inverse-normalization	age, sex, top 10 PCs	effect = refA	Conditionally-independent meta-analysis signal	SI Table 6
Liam D Cato et al, 2023	36993312		rs10742583		hg38	11	5227411	meta-analysis		METAL r2020-05-05			24322.4	28279		Swedish |SardiNIA | UK-INTERVAL | GTEx | BIOS | Tanzania | Walk-PHaSST | OMG-SCD | REDS-III Brazil | St. Jude SCCRIP/Baylor | Thai	AFR | EUR | Thai	other	non-disease, SCD				Hb F levels	%	G	0.1796				beta	-0.115772	0.0117884				9.16e-23				inverse-normalization	age, sex, top 10 PCs, SCD genotype, HU use	effect = refA	Conditionally-independent meta-analysis signal	SI Table 2
Liam D Cato et al, 2023	36993312		rs56207419		hg38	2	60433679	meta-analysis		METAL r2020-05-05 > Multi-ancestry Meta analysis			59903.1	22882		Swedish |SardiNIA | UK-INTERVAL | GTEx | BIOS	European	other					Hb F levels	%	T	0.989458				beta	-0.282598	0.0290949				2.65e-22				inverse-normalization	age, sex, top 10 PCs	effect = refA	Conditionally-independent meta-analysis signal	SI Table 6
Liam D Cato et al, 2023	36993312		rs6709302		hg38	2	60500494	meta-analysis		METAL r2020-05-05 > Multi-ancestry Meta analysis			1146.5	1392		Thai (selected from P1575extremes of distribution from larger population)	Thai	other					Hb F levels	%	A	0.978985				beta	1.12019	0.115531				3.14e-22				inverse-normalization	age, sex, top 10 PCs	effect = refA	Conditionally-independent meta-analysis signal	SI Table 7
Liam D Cato et al, 2023	36993312		rs11036634		hg38	11	5287498	meta-analysis		METAL r2020-05-05 > Multi-ancestry Meta analysis			1394.58	1392		Thai (selected from P1575extremes of distribution from larger population)	Thai	other					Hb F levels	%	C	0.610706				beta	-0.298626	0.0310381				6.5e-22				inverse-normalization	age, sex, top 10 PCs	effect = refA	Conditionally-independent meta-analysis signal	SI Table 7
Liam D Cato et al, 2023	36993312		rs7479815		hg38	11	5193641	meta-analysis		METAL r2020-05-05			27138	28279		Swedish |SardiNIA | UK-INTERVAL | GTEx | BIOS | Tanzania | Walk-PHaSST | OMG-SCD | REDS-III Brazil | St. Jude SCCRIP/Baylor | Thai	AFR | EUR | Thai	other	non-disease, SCD				Hb F levels	%	G	0.4661				beta	-0.0823704	0.00858991				8.88e-22				inverse-normalization	age, sex, top 10 PCs, SCD genotype, HU use	effect = refA	Conditionally-independent meta-analysis signal	SI Table 2
Liam D Cato et al, 2023	36993312		rs12282202		hg38	11	4939128	meta-analysis		METAL r2020-05-05 > Multi-ancestry Meta analysis			1402.66	1392		Thai (selected from P1575extremes of distribution from larger population)	Thai	other					Hb F levels	%	T	0.754905				beta	-0.335133	0.035105				1.34e-21				inverse-normalization	age, sex, top 10 PCs	effect = refA	Conditionally-independent meta-analysis signal	SI Table 7
Liam D Cato et al, 2023	36993312		rs1013891		hg38	6	135217501	meta-analysis		METAL r2020-05-05 > Multi-ancestry Meta analysis			35205.6	22882		Swedish |SardiNIA | UK-INTERVAL | GTEx | BIOS	European	other					Hb F levels	%	A	0.715997				beta	0.0814411	0.0085915				2.56e-21				inverse-normalization	age, sex, top 10 PCs	effect = refA	Conditionally-independent meta-analysis signal	SI Table 6
Liam D Cato et al, 2023	36993312		rs11036562		hg38	11	5272915	meta-analysis		METAL r2020-05-05 > Multi-ancestry Meta analysis			1265.67	1392		Thai (selected from P1575extremes of distribution from larger population)	Thai	other					Hb F levels	%	C	0.588742				beta	-0.304972	0.0322188				2.92e-21				inverse-normalization	age, sex, top 10 PCs	effect = refA	Conditionally-independent meta-analysis signal	SI Table 7
Liam D Cato et al, 2023	36993312		rs117934600		hg38	6	134886643	meta-analysis		METAL r2020-05-05			24507.4	28279		Swedish |SardiNIA | UK-INTERVAL | GTEx | BIOS | Tanzania | Walk-PHaSST | OMG-SCD | REDS-III Brazil | St. Jude SCCRIP/Baylor | Thai	AFR | EUR | Thai	other	non-disease, SCD				Hb F levels	%	G	0.9438				beta	0.184132	0.0195769				5.17e-21				inverse-normalization	age, sex, top 10 PCs, SCD genotype, HU use	effect = refA	Conditionally-independent meta-analysis signal	SI Table 2
Liam D Cato et al, 2023	36993312		rs13220662		hg38	6	135074410	meta-analysis		METAL r2020-05-05 > Multi-ancestry Meta analysis			1769.81	1392		Thai (selected from P1575extremes of distribution from larger population)	Thai	other					Hb F levels	%	A	0.765918				beta	-0.299213	0.0319799				8.26e-21				inverse-normalization	age, sex, top 10 PCs	effect = refA	Conditionally-independent meta-analysis signal	SI Table 7
Liam D Cato et al, 2023	36993312		rs9665744		hg38	11	5429418	meta-analysis		METAL r2020-05-05 > Multi-ancestry Meta analysis			1904.01	1392		Thai (selected from P1575extremes of distribution from larger population)	Thai	other					Hb F levels	%	A	0.896581				beta	-0.399427	0.0429555				1.42e-20				inverse-normalization	age, sex, top 10 PCs	effect = refA	Conditionally-independent meta-analysis signal	SI Table 7
Liam D Cato et al, 2023	36993312		rs7946748		hg38	11	5226496	meta-analysis		METAL r2020-05-05			24317	28279		Swedish |SardiNIA | UK-INTERVAL | GTEx | BIOS | Tanzania | Walk-PHaSST | OMG-SCD | REDS-III Brazil | St. Jude SCCRIP/Baylor | Thai	AFR | EUR | Thai	other	non-disease, SCD				Hb F levels	%	A	0.1309				beta	-0.124274	0.0134202				2.04e-20				inverse-normalization	age, sex, top 10 PCs, SCD genotype, HU use	effect = refA	Conditionally-independent meta-analysis signal	SI Table 2
Liam D Cato et al, 2023	36993312		rs6578548		hg38	11	5067264	meta-analysis		METAL r2020-05-05 > Multi-ancestry Meta analysis			1349.36	1392		Thai (selected from P1575extremes of distribution from larger population)	Thai	other					Hb F levels	%	A	0.747559				beta	-0.319099	0.0355269				2.66e-19				inverse-normalization	age, sex, top 10 PCs	effect = refA	Conditionally-independent meta-analysis signal	SI Table 7
Liam D Cato et al, 2023	36993312		rs76200612		hg38	6	135093456	meta-analysis		METAL r2020-05-05			27132.3	28279		Swedish |SardiNIA | UK-INTERVAL | GTEx | BIOS | Tanzania | Walk-PHaSST | OMG-SCD | REDS-III Brazil | St. Jude SCCRIP/Baylor | Thai	AFR | EUR | Thai	other	non-disease, SCD				Hb F levels	%	A	0.2139				beta	-0.0938567	0.0104532				2.74e-19				inverse-normalization	age, sex, top 10 PCs, SCD genotype, HU use	effect = refA	Conditionally-independent meta-analysis signal	SI Table 2
Liam D Cato et al, 2023	36993312		rs840711		hg38	11	4931228	meta-analysis		METAL r2020-05-05 > Multi-ancestry Meta analysis			1391.26	1392		Thai (selected from P1575extremes of distribution from larger population)	Thai	other					Hb F levels	%	C	0.722596				beta	-0.300322	0.0340078				1.04e-18				inverse-normalization	age, sex, top 10 PCs	effect = refA	Conditionally-independent meta-analysis signal	SI Table 7
Liam D Cato et al, 2023	36993312		rs6920829		hg38	6	135198362	meta-analysis		METAL r2020-05-05 > Multi-ancestry Meta analysis			1938.51	1392		Thai (selected from P1575extremes of distribution from larger population)	Thai	other					Hb F levels	%	C	0.916955				beta	-0.411615	0.0471128				2.4e-18				inverse-normalization	age, sex, top 10 PCs	effect = refA	Conditionally-independent meta-analysis signal	SI Table 7
Liam D Cato et al, 2023	36993312		rs1123573		hg38	2	60480453	meta-analysis		METAL r2020-05-05			27128.7	28279		Swedish |SardiNIA | UK-INTERVAL | GTEx | BIOS | Tanzania | Walk-PHaSST | OMG-SCD | REDS-III Brazil | St. Jude SCCRIP/Baylor | Thai	AFR | EUR | Thai	other	non-disease, SCD				Hb F levels	%	G	0.6166				beta	-0.0755396	0.00881764				1.06e-17				inverse-normalization	age, sex, top 10 PCs, SCD genotype, HU use	effect = refA	Conditionally-independent meta-analysis signal	SI Table 2
Liam D Cato et al, 2023	36993312		rs3759067		hg38	11	5270962	meta-analysis		METAL r2020-05-05 > Multi-ancestry Meta analysis			1051.54	1392		Thai (selected from P1575extremes of distribution from larger population)	Thai	other					Hb F levels	%	C	0.89575				beta	0.487531	0.0569511				1.12e-17				inverse-normalization	age, sex, top 10 PCs	effect = refA	Conditionally-independent meta-analysis signal	SI Table 7
Liam D Cato et al, 2023	36993312		rs3888708		hg38	11	5297150	meta-analysis		METAL r2020-05-05 > Multi-ancestry Meta analysis			21417.2	22882		Swedish |SardiNIA | UK-INTERVAL | GTEx | BIOS	European	other					Hb F levels	%	A	0.591903				beta	0.086349	0.0101023				1.26e-17				inverse-normalization	age, sex, top 10 PCs	effect = refA	Conditionally-independent meta-analysis signal	SI Table 6
Liam D Cato et al, 2023	36993312		rs6578581		hg38	11	5193710	meta-analysis		METAL r2020-05-05 > Multi-ancestry Meta analysis			755.234	1392		Thai (selected from P1575extremes of distribution from larger population)	Thai	other					Hb F levels	%	G	0.631507				beta	-0.357095	0.0420744				2.12e-17				inverse-normalization	age, sex, top 10 PCs	effect = refA	Conditionally-independent meta-analysis signal	SI Table 7
Liam D Cato et al, 2023	36993312		rs9891699		hg38	17	8253992	meta-analysis		METAL r2020-05-05 > Multi-ancestry Meta analysis			18876	22882		Swedish |SardiNIA | UK-INTERVAL | GTEx | BIOS	European	other					Hb F levels	%	C	0.801518				beta	-0.111173	0.0132578				5.05e-17				inverse-normalization	age, sex, top 10 PCs	effect = refA	Conditionally-independent meta-analysis signal	SI Table 6
Liam D Cato et al, 2023	36993312		rs4459335		hg38	11	5313482	meta-analysis		METAL r2020-05-05 > Multi-ancestry Meta analysis			1525.32	1392		Thai (selected from P1575extremes of distribution from larger population)	Thai	other					Hb F levels	%	T	0.701819				beta	-0.265646	0.0319492				9.2e-17				inverse-normalization	age, sex, top 10 PCs	effect = refA	Conditionally-independent meta-analysis signal	SI Table 7
Liam D Cato et al, 2023	36993312		rs9389263		hg38	6	135079427	meta-analysis		METAL r2020-05-05 > Multi-ancestry Meta analysis			2301.8	1392		Thai (selected from P1575extremes of distribution from larger population)	Thai	other					Hb F levels	%	G	0.509466				beta	0.198798	0.0239749				1.11e-16				inverse-normalization	age, sex, top 10 PCs	effect = refA	Conditionally-independent meta-analysis signal	SI Table 7
Liam D Cato et al, 2023	36993312		rs243016		hg38	2	60361578	meta-analysis		METAL r2020-05-05			27126.2	28279		Swedish |SardiNIA | UK-INTERVAL | GTEx | BIOS | Tanzania | Walk-PHaSST | OMG-SCD | REDS-III Brazil | St. Jude SCCRIP/Baylor | Thai	AFR | EUR | Thai	other	non-disease, SCD				Hb F levels	%	T	0.7069				beta	-0.0779347	0.00942003				1.3e-16				inverse-normalization	age, sex, top 10 PCs, SCD genotype, HU use	effect = refA	Conditionally-independent meta-analysis signal	SI Table 2
Liam D Cato et al, 2023	36993312		rs10742615		hg38	11	5303747	meta-analysis		METAL r2020-05-05 > Multi-ancestry Meta analysis			1599.76	1392		Thai (selected from P1575extremes of distribution from larger population)	Thai	other					Hb F levels	%	G	0.919033				beta	0.430882	0.052393				1.97e-16				inverse-normalization	age, sex, top 10 PCs	effect = refA	Conditionally-independent meta-analysis signal	SI Table 7
Liam D Cato et al, 2023	36993312		rs842770		hg38	2	60630907	meta-analysis		METAL r2020-05-05			25733.7	28279		Swedish |SardiNIA | UK-INTERVAL | GTEx | BIOS | Tanzania | Walk-PHaSST | OMG-SCD | REDS-III Brazil | St. Jude SCCRIP/Baylor | Thai	AFR | EUR | Thai	other	non-disease, SCD				Hb F levels	%	G	0.3086				beta	0.0781041	0.0095302				2.5e-16				inverse-normalization	age, sex, top 10 PCs, SCD genotype, HU use	effect = refA	Conditionally-independent meta-analysis signal	SI Table 2
Liam D Cato et al, 2023	36993312		rs115035772		hg38	2	60594012	meta-analysis		METAL r2020-05-05			15940.9	28279		Swedish |SardiNIA | UK-INTERVAL | GTEx | BIOS | Tanzania | Walk-PHaSST | OMG-SCD | REDS-III Brazil | St. Jude SCCRIP/Baylor | Thai	AFR | EUR | Thai	other	non-disease, SCD				Hb F levels	%	C	0.9889				beta	0.435004	0.0533445				3.5e-16				inverse-normalization	age, sex, top 10 PCs, SCD genotype, HU use	effect = refA	Conditionally-independent meta-analysis signal	SI Table 2
Liam D Cato et al, 2023	36993312		rs7479815		hg38	11	5193641	meta-analysis		METAL r2020-05-05 > Multi-ancestry Meta analysis			11075	22882		Swedish |SardiNIA | UK-INTERVAL | GTEx | BIOS	European	other					Hb F levels	%	G	0.558315				beta	0.113103	0.0138866				3.8e-16				inverse-normalization	age, sex, top 10 PCs	effect = refA	Conditionally-independent meta-analysis signal	SI Table 6
Liam D Cato et al, 2023	36993312		rs56168568		hg38	2	60388703	meta-analysis		METAL r2020-05-05			25732.5	28279		Swedish |SardiNIA | UK-INTERVAL | GTEx | BIOS | Tanzania | Walk-PHaSST | OMG-SCD | REDS-III Brazil | St. Jude SCCRIP/Baylor | Thai	AFR | EUR | Thai	other	non-disease, SCD				Hb F levels	%	A	0.0779				beta	0.132282	0.0164262				8.07e-16				inverse-normalization	age, sex, top 10 PCs, SCD genotype, HU use	effect = refA	Conditionally-independent meta-analysis signal	SI Table 2
Liam D Cato et al, 2023	36993312		rs6899500		hg38	6	134905951	meta-analysis		METAL r2020-05-05 > Multi-ancestry Meta analysis			1838.94	1392		Thai (selected from P1575extremes of distribution from larger population)	Thai	other					Hb F levels	%	T	0.803261				beta	-0.2639	0.0336749				4.62e-15				inverse-normalization	age, sex, top 10 PCs	effect = refA	Conditionally-independent meta-analysis signal	SI Table 7
Liam D Cato et al, 2023	36993312		rs11085824		hg38	19	12890733	meta-analysis		METAL r2020-05-05			27122.5	28279		Swedish |SardiNIA | UK-INTERVAL | GTEx | BIOS | Tanzania | Walk-PHaSST | OMG-SCD | REDS-III Brazil | St. Jude SCCRIP/Baylor | Thai	AFR | EUR | Thai	other	non-disease, SCD				Hb F levels	%	G	0.6845				beta	-0.0719885	0.00922877				6.17e-15				inverse-normalization	age, sex, top 10 PCs, SCD genotype, HU use	effect = refA	Conditionally-independent meta-analysis signal	SI Table 2
Liam D Cato et al, 2023	36993312		rs1013891		hg38	6	135217501	meta-analysis		METAL r2020-05-05 > Multi-ancestry Meta analysis			1530.4	1392		Thai (selected from P1575extremes of distribution from larger population)	Thai	other					Hb F levels	%	A	0.547283				beta	0.224908	0.0294142				2.07e-14				inverse-normalization	age, sex, top 10 PCs	effect = refA	Conditionally-independent meta-analysis signal	SI Table 7
Liam D Cato et al, 2023	36993312		rs2965220		hg38	19	12942311	meta-analysis		METAL r2020-05-05			27120.7	28279		Swedish |SardiNIA | UK-INTERVAL | GTEx | BIOS | Tanzania | Walk-PHaSST | OMG-SCD | REDS-III Brazil | St. Jude SCCRIP/Baylor | Thai	AFR | EUR | Thai	other	non-disease, SCD				Hb F levels	%	T	0.6788				beta	-0.0695367	0.00918574				3.73e-14				inverse-normalization	age, sex, top 10 PCs, SCD genotype, HU use	effect = refA	Conditionally-independent meta-analysis signal	SI Table 2
Liam D Cato et al, 2023	36993312		rs243058		hg38	2	60396670	meta-analysis		METAL r2020-05-05 > Multi-ancestry Meta analysis			11531.1	22882		Swedish |SardiNIA | UK-INTERVAL | GTEx | BIOS	European	other					Hb F levels	%	T	0.584092				beta	-0.102761	0.0137192				6.87e-14				inverse-normalization	age, sex, top 10 PCs	effect = refA	Conditionally-independent meta-analysis signal	SI Table 6
Liam D Cato et al, 2023	36993312		rs9891699		hg38	17	8253992	meta-analysis		METAL r2020-05-05			27119.7	28279		Swedish |SardiNIA | UK-INTERVAL | GTEx | BIOS | Tanzania | Walk-PHaSST | OMG-SCD | REDS-III Brazil | St. Jude SCCRIP/Baylor | Thai	AFR | EUR | Thai	other	non-disease, SCD				Hb F levels	%	C	0.2311				beta	0.075685	0.0101756				1.02e-13				inverse-normalization	age, sex, top 10 PCs, SCD genotype, HU use	effect = refA	Conditionally-independent meta-analysis signal	SI Table 2
Liam D Cato et al, 2023	36993312		rs1498473		hg38	11	5423906	meta-analysis		METAL r2020-05-05			27119.7	28279		Swedish |SardiNIA | UK-INTERVAL | GTEx | BIOS | Tanzania | Walk-PHaSST | OMG-SCD | REDS-III Brazil | St. Jude SCCRIP/Baylor | Thai	AFR | EUR | Thai	other	non-disease, SCD				Hb F levels	%	T	0.3839				beta	-0.0655921	0.00881987				1.03e-13				inverse-normalization	age, sex, top 10 PCs, SCD genotype, HU use	effect = refA	Conditionally-independent meta-analysis signal	SI Table 2
Liam D Cato et al, 2023	36993312		rs6930223		hg38	6	135103065	meta-analysis		METAL r2020-05-05 > Multi-ancestry Meta analysis			22462.9	22882		Swedish |SardiNIA | UK-INTERVAL | GTEx | BIOS	European	other					Hb F levels	%	T	0.496735				beta	-0.0712028	0.00970142				2.15e-13				inverse-normalization	age, sex, top 10 PCs	effect = refA	Conditionally-independent meta-analysis signal	SI Table 6
Liam D Cato et al, 2023	36993312		rs7599488		hg38	2	60491212	meta-analysis		METAL r2020-05-05 > Multi-ancestry Meta analysis			1422.68	1392		Thai (selected from P1575extremes of distribution from larger population)	Thai	other					Hb F levels	%	C	0.756824				beta	-0.259828	0.0354037				2.15e-13				inverse-normalization	age, sex, top 10 PCs	effect = refA	Conditionally-independent meta-analysis signal	SI Table 7
Liam D Cato et al, 2023	36993312		rs9399125		hg38	6	134876770	meta-analysis		METAL r2020-05-05 > Multi-ancestry Meta analysis			21636.2	22882		Swedish |SardiNIA | UK-INTERVAL | GTEx | BIOS	European	other					Hb F levels	%	T	0.749532				beta	-0.0835599	0.0114064				2.38e-13				inverse-normalization	age, sex, top 10 PCs	effect = refA	Conditionally-independent meta-analysis signal	SI Table 6
Liam D Cato et al, 2023	36993312		rs243017		hg38	2	60361337	meta-analysis		METAL r2020-05-05 > Multi-ancestry Meta analysis			13559	22882		Swedish |SardiNIA | UK-INTERVAL | GTEx | BIOS	European	other					Hb F levels	%	G	0.675159				beta	-0.0974998	0.0133213				2.5e-13				inverse-normalization	age, sex, top 10 PCs	effect = refA	Conditionally-independent meta-analysis signal	SI Table 6
Liam D Cato et al, 2023	36993312		rs243035		hg38	2	60374241	meta-analysis		METAL r2020-05-05 > Multi-ancestry Meta analysis			11122.8	22882		Swedish |SardiNIA | UK-INTERVAL | GTEx | BIOS	European	other					Hb F levels	%	C	0.533781				beta	0.098443	0.0138034				9.91e-13				inverse-normalization	age, sex, top 10 PCs	effect = refA	Conditionally-independent meta-analysis signal	SI Table 6
Liam D Cato et al, 2023	36993312		rs3740996		hg38	11	5680051	meta-analysis		METAL r2020-05-05 > Multi-ancestry Meta analysis			1537.01	1392		Thai (selected from P1575extremes of distribution from larger population)	Thai	other					Hb F levels	%	A	0.824031				beta	-0.271113	0.0384758				1.84e-12				inverse-normalization	age, sex, top 10 PCs	effect = refA	Conditionally-independent meta-analysis signal	SI Table 7
Liam D Cato et al, 2023	36993312		rs3886221		hg38	11	5322707	meta-analysis		METAL r2020-05-05 > Multi-ancestry Meta analysis			1490.72	1392		Thai (selected from P1575extremes of distribution from larger population)	Thai	other					Hb F levels	%	C	0.692393				beta	-0.225445	0.0322283				2.65e-12				inverse-normalization	age, sex, top 10 PCs	effect = refA	Conditionally-independent meta-analysis signal	SI Table 7
Liam D Cato et al, 2023	36993312		rs11695541		hg38	2	60617175	meta-analysis		METAL r2020-05-05			25724	28279		Swedish |SardiNIA | UK-INTERVAL | GTEx | BIOS | Tanzania | Walk-PHaSST | OMG-SCD | REDS-III Brazil | St. Jude SCCRIP/Baylor | Thai	AFR | EUR | Thai	other	non-disease, SCD				Hb F levels	%	C	0.9396				beta	0.127711	0.0184893				4.94e-12				inverse-normalization	age, sex, top 10 PCs, SCD genotype, HU use	effect = refA	Conditionally-independent meta-analysis signal	SI Table 2
Liam D Cato et al, 2023	36993312		rs73404570		hg38	11	5339173	meta-analysis		METAL r2020-05-05			25723.8	28279		Swedish |SardiNIA | UK-INTERVAL | GTEx | BIOS | Tanzania | Walk-PHaSST | OMG-SCD | REDS-III Brazil | St. Jude SCCRIP/Baylor | Thai	AFR | EUR | Thai	other	non-disease, SCD				Hb F levels	%	C	0.9199				beta	0.111659	0.0162266				5.93e-12				inverse-normalization	age, sex, top 10 PCs, SCD genotype, HU use	effect = refA	Conditionally-independent meta-analysis signal	SI Table 2
Liam D Cato et al, 2023	36993312		rs2445292		hg38	11	5000634	meta-analysis		METAL r2020-05-05 > Multi-ancestry Meta analysis			1427.66	1392		Thai (selected from P1575extremes of distribution from larger population)	Thai	other					Hb F levels	%	A	0.7042				beta	-0.22768	0.0333023				8.1e-12				inverse-normalization	age, sex, top 10 PCs	effect = refA	Conditionally-independent meta-analysis signal	SI Table 7
Liam D Cato et al, 2023	36993312		rs1022491		hg38	6	134938228	meta-analysis		METAL r2020-05-05 > Multi-ancestry Meta analysis			22631.3	22882		Swedish |SardiNIA | UK-INTERVAL | GTEx | BIOS	European	other					Hb F levels	%	C	0.630001				beta	-0.0680037	0.0100111				1.1e-11				inverse-normalization	age, sex, top 10 PCs	effect = refA	Conditionally-independent meta-analysis signal	SI Table 6
Liam D Cato et al, 2023	36993312		rs10184550		hg38	2	60502159	meta-analysis		METAL r2020-05-05 > Multi-ancestry Meta analysis			12617.4	22882		Swedish |SardiNIA | UK-INTERVAL | GTEx | BIOS	European	other					Hb F levels	%	G	0.546633				beta	-0.0881294	0.012993				1.18e-11				inverse-normalization	age, sex, top 10 PCs	effect = refA	Conditionally-independent meta-analysis signal	SI Table 6
Liam D Cato et al, 2023	36993312		rs8078338		hg38	17	8225842	meta-analysis		METAL r2020-05-05 > Multi-ancestry Meta analysis			20008.8	22882		Swedish |SardiNIA | UK-INTERVAL | GTEx | BIOS	European	other					Hb F levels	%	G	0.497642				beta	0.0694791	0.0102797				1.39e-11				inverse-normalization	age, sex, top 10 PCs	effect = refA	Conditionally-independent meta-analysis signal	SI Table 6
Liam D Cato et al, 2023	36993312		rs1132554		hg38	17	8270449	meta-analysis		METAL r2020-05-05 > Multi-ancestry Meta analysis			19871.4	22882		Swedish |SardiNIA | UK-INTERVAL | GTEx | BIOS	European	other					Hb F levels	%	C	0.524593				beta	-0.0687995	0.0103278				2.71e-11				inverse-normalization	age, sex, top 10 PCs	effect = refA	Conditionally-independent meta-analysis signal	SI Table 6
Liam D Cato et al, 2023	36993312		rs416586		hg38	11	5472327	meta-analysis		METAL r2020-05-05 > Multi-ancestry Meta analysis			28315.8	22882		Swedish |SardiNIA | UK-INTERVAL | GTEx | BIOS	European	other					Hb F levels	%	G	0.7385				beta	-0.0649468	0.00983529				4.02e-11				inverse-normalization	age, sex, top 10 PCs	effect = refA	Conditionally-independent meta-analysis signal	SI Table 6
Liam D Cato et al, 2023	36993312		rs6421047		hg38	11	5203430	meta-analysis		METAL r2020-05-05 > Multi-ancestry Meta analysis			13218.5	22882		Swedish |SardiNIA | UK-INTERVAL | GTEx | BIOS	European	other					Hb F levels	%	G	0.830727				beta	0.109895	0.0168556				7.04e-11				inverse-normalization	age, sex, top 10 PCs	effect = refA	Conditionally-independent meta-analysis signal	SI Table 6
Liam D Cato et al, 2023	36993312		rs1010474		hg38	6	90147309	meta-analysis		METAL r2020-05-05			27113.2	28279		Swedish |SardiNIA | UK-INTERVAL | GTEx | BIOS | Tanzania | Walk-PHaSST | OMG-SCD | REDS-III Brazil | St. Jude SCCRIP/Baylor | Thai	AFR | EUR | Thai	other	non-disease, SCD				Hb F levels	%	C	0.668				beta	0.0593129	0.00911159				7.53e-11				inverse-normalization	age, sex, top 10 PCs, SCD genotype, HU use	effect = refA	Conditionally-independent meta-analysis signal	SI Table 2
Liam D Cato et al, 2023	36993312		rs61738647		hg38	6	134961597	meta-analysis		METAL r2020-05-05 > Multi-ancestry Meta analysis			2148.32	1392		Thai (selected from P1575extremes of distribution from larger population)	Thai	other					Hb F levels	%	C	0.760245				beta	-0.189419	0.0292052				8.83e-11				inverse-normalization	age, sex, top 10 PCs	effect = refA	Conditionally-independent meta-analysis signal	SI Table 7
Liam D Cato et al, 2023	36993312		rs12291806		hg38	11	5423831	meta-analysis		METAL r2020-05-05 > Multi-ancestry Meta analysis			26543.6	22882		Swedish |SardiNIA | UK-INTERVAL | GTEx | BIOS	European	other					Hb F levels	%	C	0.809383				beta	-0.0733998	0.011365				1.06e-10				inverse-normalization	age, sex, top 10 PCs	effect = refA	Conditionally-independent meta-analysis signal	SI Table 6
Liam D Cato et al, 2023	36993312		rs1368822		hg38	11	4965727	meta-analysis		METAL r2020-05-05 > Multi-ancestry Meta analysis			1459.03	1392		Thai (selected from P1575extremes of distribution from larger population)	Thai	other					Hb F levels	%	T	0.539504				beta	-0.193931	0.0302305				1.41e-10				inverse-normalization	age, sex, top 10 PCs	effect = refA	Conditionally-independent meta-analysis signal	SI Table 7
Liam D Cato et al, 2023	36993312		rs7743042		hg38	6	135098696	meta-analysis		METAL r2020-05-05 > Multi-ancestry Meta analysis			24717.2	22882		Swedish |SardiNIA | UK-INTERVAL | GTEx | BIOS	European	other					Hb F levels	%	A	0.50802				beta	0.0588475	0.00925293				2.02e-10				inverse-normalization	age, sex, top 10 PCs	effect = refA	Conditionally-independent meta-analysis signal	SI Table 6
Liam D Cato et al, 2023	36993312		rs10838144		hg38	11	5459672	meta-analysis		METAL r2020-05-05 > Multi-ancestry Meta analysis			1560.68	1392		Thai (selected from P1575extremes of distribution from larger population)	Thai	other					Hb F levels	%	G	0.475811				beta	-0.185378	0.0292055				2.19e-10				inverse-normalization	age, sex, top 10 PCs	effect = refA	Conditionally-independent meta-analysis signal	SI Table 7
Liam D Cato et al, 2023	36993312		rs1883225		hg38	6	134851207	meta-analysis		METAL r2020-05-05 > Multi-ancestry Meta analysis			21091.5	22882		Swedish |SardiNIA | UK-INTERVAL | GTEx | BIOS	European	other					Hb F levels	%	G	0.763368				beta	0.0743619	0.011781				2.75e-10				inverse-normalization	age, sex, top 10 PCs	effect = refA	Conditionally-independent meta-analysis signal	SI Table 6
Liam D Cato et al, 2023	36993312		rs11036766		hg38	11	5314713	meta-analysis		METAL r2020-05-05 > Multi-ancestry Meta analysis			1441.65	1392		Thai (selected from P1575extremes of distribution from larger population)	Thai	other					Hb F levels	%	C	0.486277				beta	-0.189733	0.0303447				4.04e-10				inverse-normalization	age, sex, top 10 PCs	effect = refA	Conditionally-independent meta-analysis signal	SI Table 7
Liam D Cato et al, 2023	36993312		rs11036849		hg38	11	5326935	meta-analysis		METAL r2020-05-05 > Multi-ancestry Meta analysis			23048.1	22882		Swedish |SardiNIA | UK-INTERVAL | GTEx | BIOS	European	other					Hb F levels	%	G	0.896379				beta	-0.0981772	0.0157179				4.21e-10				inverse-normalization	age, sex, top 10 PCs	effect = refA	Conditionally-independent meta-analysis signal	SI Table 6
Liam D Cato et al, 2023	36993312		rs4804210		hg38	19	12879166	meta-analysis		METAL r2020-05-05			22610.5	28279		Swedish |SardiNIA | UK-INTERVAL | GTEx | BIOS | Tanzania | Walk-PHaSST | OMG-SCD | REDS-III Brazil | St. Jude SCCRIP/Baylor | Thai	AFR | EUR | Thai	other	non-disease, SCD				Hb F levels	%	G	0.7367				beta	0.0661925	0.0106681				5.48e-10				inverse-normalization	age, sex, top 10 PCs, SCD genotype, HU use	effect = refA	Conditionally-independent meta-analysis signal	SI Table 2
Liam D Cato et al, 2023	36993312		rs8078338		hg38	17	8225842	meta-analysis		METAL r2020-05-05			26441	28279		Swedish |SardiNIA | UK-INTERVAL | GTEx | BIOS | Tanzania | Walk-PHaSST | OMG-SCD | REDS-III Brazil | St. Jude SCCRIP/Baylor | Thai	AFR | EUR | Thai	other	non-disease, SCD				Hb F levels	%	G	0.558				beta	-0.0538143	0.00874992				7.74e-10				inverse-normalization	age, sex, top 10 PCs, SCD genotype, HU use	effect = refA	Conditionally-independent meta-analysis signal	SI Table 2
Liam D Cato et al, 2023	36993312		rs243038		hg38	2	60371621	meta-analysis		METAL r2020-05-05 > Multi-ancestry Meta analysis			13224.8	22882		Swedish |SardiNIA | UK-INTERVAL | GTEx | BIOS	European	other					Hb F levels	%	T	0.680169				beta	0.0828915	0.0135512				9.54e-10				inverse-normalization	age, sex, top 10 PCs	effect = refA	Conditionally-independent meta-analysis signal	SI Table 6
Liam D Cato et al, 2023	36993312		rs35980809		hg38	2	60674562	meta-analysis		METAL r2020-05-05			25718.8	28279		Swedish |SardiNIA | UK-INTERVAL | GTEx | BIOS | Tanzania | Walk-PHaSST | OMG-SCD | REDS-III Brazil | St. Jude SCCRIP/Baylor | Thai	AFR | EUR | Thai	other	non-disease, SCD				Hb F levels	%	C	0.7838				beta	0.0654098	0.0107031				9.88e-10				inverse-normalization	age, sex, top 10 PCs, SCD genotype, HU use	effect = refA	Conditionally-independent meta-analysis signal	SI Table 2
Liam D Cato et al, 2023	36993312		rs11123805		hg38	2	100027002	meta-analysis		METAL r2020-05-05			27110.7	28279		Swedish |SardiNIA | UK-INTERVAL | GTEx | BIOS | Tanzania | Walk-PHaSST | OMG-SCD | REDS-III Brazil | St. Jude SCCRIP/Baylor | Thai	AFR | EUR | Thai	other	non-disease, SCD				Hb F levels	%	A	0.503				beta	-0.0524191	0.00858322				1.01e-09				inverse-normalization	age, sex, top 10 PCs, SCD genotype, HU use	effect = refA	Conditionally-independent meta-analysis signal	SI Table 2
Liam D Cato et al, 2023	36993312		rs9389237		hg38	6	134882641	meta-analysis		METAL r2020-05-05 > Multi-ancestry Meta analysis			2084.36	1392		Thai (selected from P1575extremes of distribution from larger population)	Thai	other					Hb F levels	%	C	0.809854				beta	-0.195844	0.0322888				1.32e-09				inverse-normalization	age, sex, top 10 PCs	effect = refA	Conditionally-independent meta-analysis signal	SI Table 7
Liam D Cato et al, 2023	36993312		rs6729815		hg38	2	60496537	meta-analysis		METAL r2020-05-05 > Multi-ancestry Meta analysis			13815.2	22882		Swedish |SardiNIA | UK-INTERVAL | GTEx | BIOS	European	other					Hb F levels	%	T	0.534637				beta	-0.0751441	0.0123987				1.36e-09				inverse-normalization	age, sex, top 10 PCs	effect = refA	Conditionally-independent meta-analysis signal	SI Table 6
Liam D Cato et al, 2023	36993312		rs3817621		hg38	19	12887391	meta-analysis		METAL r2020-05-05			27110.4	28279		Swedish |SardiNIA | UK-INTERVAL | GTEx | BIOS | Tanzania | Walk-PHaSST | OMG-SCD | REDS-III Brazil | St. Jude SCCRIP/Baylor | Thai	AFR | EUR | Thai	other	non-disease, SCD				Hb F levels	%	C	0.2378				beta	0.061018	0.0100805				1.42e-09				inverse-normalization	age, sex, top 10 PCs, SCD genotype, HU use	effect = refA	Conditionally-independent meta-analysis signal	SI Table 2
Liam D Cato et al, 2023	36993312		rs10838102		hg38	11	5436401	meta-analysis		METAL r2020-05-05			27109.7	28279		Swedish |SardiNIA | UK-INTERVAL | GTEx | BIOS | Tanzania | Walk-PHaSST | OMG-SCD | REDS-III Brazil | St. Jude SCCRIP/Baylor | Thai	AFR | EUR | Thai	other	non-disease, SCD				Hb F levels	%	T	0.5332				beta	-0.0510645	0.00860254				2.92e-09				inverse-normalization	age, sex, top 10 PCs, SCD genotype, HU use	effect = refA	Conditionally-independent meta-analysis signal	SI Table 2
Liam D Cato et al, 2023	36993312		rs35207925		hg38	11	5206240	meta-analysis		METAL r2020-05-05 > Multi-ancestry Meta analysis			16095.4	22882		Swedish |SardiNIA | UK-INTERVAL | GTEx | BIOS	European	other					Hb F levels	%	T	0.88807				beta	0.107365	0.0181775				3.49e-09				inverse-normalization	age, sex, top 10 PCs	effect = refA	Conditionally-independent meta-analysis signal	SI Table 6
Liam D Cato et al, 2023	36993312		rs6930223		hg38	6	135103065	meta-analysis		METAL r2020-05-05 > Multi-ancestry Meta analysis			1970.44	1392		Thai (selected from P1575extremes of distribution from larger population)	Thai	other					Hb F levels	%	G	0.560797				beta	0.152209	0.0262666				6.84e-09				inverse-normalization	age, sex, top 10 PCs	effect = refA	Conditionally-independent meta-analysis signal	SI Table 7
Liam D Cato et al, 2023	36993312		rs4910785		hg38	11	5411413	meta-analysis		METAL r2020-05-05			25716.6	28279		Swedish |SardiNIA | UK-INTERVAL | GTEx | BIOS | Tanzania | Walk-PHaSST | OMG-SCD | REDS-III Brazil | St. Jude SCCRIP/Baylor | Thai	AFR | EUR | Thai	other	non-disease, SCD				Hb F levels	%	G	0.1454				beta	0.07184	0.0125006				9.09e-09				inverse-normalization	age, sex, top 10 PCs, SCD genotype, HU use	effect = refA	Conditionally-independent meta-analysis signal	SI Table 2
Liam D Cato et al, 2023	36993312		rs1022491		hg38	6	134938228	meta-analysis		METAL r2020-05-05 > Multi-ancestry Meta analysis			2041.4	1392		Thai (selected from P1575extremes of distribution from larger population)	Thai	other					Hb F levels	%	C	0.763986				beta	-0.173334	0.0301738				9.22e-09				inverse-normalization	age, sex, top 10 PCs	effect = refA	Conditionally-independent meta-analysis signal	SI Table 7
Liam D Cato et al, 2023	36993312		rs7259699		hg38	19	4072148	meta-analysis		METAL r2020-05-05			25716.6	28279		Swedish |SardiNIA | UK-INTERVAL | GTEx | BIOS | Tanzania | Walk-PHaSST | OMG-SCD | REDS-III Brazil | St. Jude SCCRIP/Baylor | Thai	AFR | EUR | Thai	other	non-disease, SCD				Hb F levels	%	A	0.1891				beta	0.0645909	0.011253				9.47e-09				inverse-normalization	age, sex, top 10 PCs, SCD genotype, HU use	effect = refA	Conditionally-independent meta-analysis signal	SI Table 2
Liam D Cato et al, 2023	36993312		rs79393802		hg38	6	134886859	meta-analysis		METAL r2020-05-05			18174.8	28279		Swedish |SardiNIA | UK-INTERVAL | GTEx | BIOS | Tanzania | Walk-PHaSST | OMG-SCD | REDS-III Brazil | St. Jude SCCRIP/Baylor | Thai	AFR | EUR | Thai	other	non-disease, SCD				Hb F levels	%	A	0.0291				beta	0.17782	0.0311766				1.17e-08				inverse-normalization	age, sex, top 10 PCs, SCD genotype, HU use	effect = refA	Conditionally-independent meta-analysis signal	SI Table 2
Liam D Cato et al, 2023	36993312		rs12621957		hg38	2	60455312	meta-analysis		METAL r2020-05-05 > Multi-ancestry Meta analysis			1309	1392		Thai (selected from P1575extremes of distribution from larger population)	Thai	other					Hb F levels	%	A	0.661202				beta	-0.189618	0.0336775				1.8e-08				inverse-normalization	age, sex, top 10 PCs	effect = refA	Conditionally-independent meta-analysis signal	SI Table 7
Liam D Cato et al, 2023	36993312		rs10838546		hg38	11	5696983	meta-analysis		METAL r2020-05-05 > Multi-ancestry Meta analysis			1340.34	1392		Thai (selected from P1575extremes of distribution from larger population)	Thai	other					Hb F levels	%	A	0.771937				beta	-0.21092	0.0375547				1.95e-08				inverse-normalization	age, sex, top 10 PCs	effect = refA	Conditionally-independent meta-analysis signal	SI Table 7
Liam D Cato et al, 2023	36993312		rs111607747		hg38	2	53759561	meta-analysis		METAL r2020-05-05 > Multi-ancestry Meta analysis			13123.9	22882		Swedish |SardiNIA | UK-INTERVAL | GTEx | BIOS	European	other					Hb F levels	%	T	0.741508				beta	-0.080857	0.0144953				2.43e-08				inverse-normalization	age, sex, top 10 PCs	effect = refA	Conditionally-independent meta-analysis signal	SI Table 6
Liam D Cato et al, 2023	36993312		rs34220818		hg38	11	5215621	meta-analysis		METAL r2020-05-05 > Multi-ancestry Meta analysis			1474.84	1392		Thai (selected from P1575extremes of distribution from larger population)	Thai	other					Hb F levels	%	T	0.511009				beta	-0.166891	0.0300889				2.91e-08				inverse-normalization	age, sex, top 10 PCs	effect = refA	Conditionally-independent meta-analysis signal	SI Table 7
Liam D Cato et al, 2023	36993312		rs17537498		hg38	2	60672327	meta-analysis		METAL r2020-05-05			25715.1	28279		Swedish |SardiNIA | UK-INTERVAL | GTEx | BIOS | Tanzania | Walk-PHaSST | OMG-SCD | REDS-III Brazil | St. Jude SCCRIP/Baylor | Thai	AFR | EUR | Thai	other	non-disease, SCD				Hb F levels	%	C	0.8877				beta	-0.0763992	0.0139576				4.41e-08				inverse-normalization	age, sex, top 10 PCs, SCD genotype, HU use	effect = refA	Conditionally-independent meta-analysis signal	SI Table 2
Liam D Cato et al, 2023	36993312		rs165975		hg38	16	16040137	meta-analysis		METAL r2020-05-05 > Multi-ancestry Meta analysis			16773	22882		Swedish |SardiNIA | UK-INTERVAL | GTEx | BIOS	European	other					Hb F levels	%	C	0.761309				beta	-0.0720865	0.0131723				4.44e-08				inverse-normalization	age, sex, top 10 PCs	effect = refA	Conditionally-independent meta-analysis signal	SI Table 6
Liam D Cato et al, 2023	36993312		rs10742678		hg38	11	5441915	meta-analysis		METAL r2020-05-05 > Multi-ancestry Meta analysis			1660.49	1392		Thai (selected from P1575extremes of distribution from larger population)	Thai	other					Hb F levels	%	G	0.635325				beta	0.161371	0.0294891				4.44e-08				inverse-normalization	age, sex, top 10 PCs	effect = refA	Conditionally-independent meta-analysis signal	SI Table 7
Liam D Cato et al, 2023	36993312		rs4792621		hg38	17	8234419	meta-analysis		METAL r2020-05-05 > Multi-ancestry Meta analysis			1662.83	1392		Thai (selected from P1575extremes of distribution from larger population)	Thai	other					Hb F levels	%	G	0.643655				beta	-0.16201	0.0296177				4.5e-08				inverse-normalization	age, sex, top 10 PCs	effect = refA	Conditionally-independent meta-analysis signal	SI Table 7
Liam D Cato et al, 2023	36993312		rs112102583		hg38	2	60367602	meta-analysis		METAL r2020-05-05			25714.9	28279		Swedish |SardiNIA | UK-INTERVAL | GTEx | BIOS | Tanzania | Walk-PHaSST | OMG-SCD | REDS-III Brazil | St. Jude SCCRIP/Baylor | Thai	AFR | EUR | Thai	other	non-disease, SCD				Hb F levels	%	G	0.8888				beta	-0.0763504	0.0140179				5.13e-08				inverse-normalization	age, sex, top 10 PCs, SCD genotype, HU use	effect = refA	Conditionally-independent meta-analysis signal	SI Table 2
Liam D Cato et al, 2023	36993312		rs4792594		hg38	17	8217305	meta-analysis		METAL r2020-05-05			27106.9	28279		Swedish |SardiNIA | UK-INTERVAL | GTEx | BIOS | Tanzania | Walk-PHaSST | OMG-SCD | REDS-III Brazil | St. Jude SCCRIP/Baylor | Thai	AFR | EUR | Thai	other	non-disease, SCD				Hb F levels	%	T	0.9396				beta	0.0981015	0.0180183				5.19e-08				inverse-normalization	age, sex, top 10 PCs, SCD genotype, HU use	effect = refA	Conditionally-independent meta-analysis signal	SI Table 2
Liam D Cato et al, 2023	36993312		rs11085825		hg38	19	12896644	meta-analysis		METAL r2020-05-05 > Multi-ancestry Meta analysis			20681.2	22882		Swedish |SardiNIA | UK-INTERVAL | GTEx | BIOS	European	other					Hb F levels	%	T	0.627124				beta	0.0566798	0.0104591				5.99e-08				inverse-normalization	age, sex, top 10 PCs	effect = refA	Conditionally-independent meta-analysis signal	SI Table 6
Liam D Cato et al, 2023	36993312		rs1498473		hg38	11	5423906	meta-analysis		METAL r2020-05-05 > Multi-ancestry Meta analysis			17664.3	22882		Swedish |SardiNIA | UK-INTERVAL | GTEx | BIOS	European	other					Hb F levels	%	T	0.614433				beta	0.0608757	0.0112423				6.13e-08				inverse-normalization	age, sex, top 10 PCs	effect = refA	Conditionally-independent meta-analysis signal	SI Table 6
Liam D Cato et al, 2023	36993312		rs6917106		hg38	6	135634040	meta-analysis		METAL r2020-05-05			18172.7	28279		Swedish |SardiNIA | UK-INTERVAL | GTEx | BIOS | Tanzania | Walk-PHaSST | OMG-SCD | REDS-III Brazil | St. Jude SCCRIP/Baylor | Thai	AFR | EUR | Thai	other	non-disease, SCD				Hb F levels	%	A	0.9562				beta	0.136254	0.025611				1.04e-07				inverse-normalization	age, sex, top 10 PCs, SCD genotype, HU use	effect = refA	Conditionally-independent meta-analysis signal	SI Table 2
Liam D Cato et al, 2023	36993312		rs11036693		hg38	11	5305564	meta-analysis		METAL r2020-05-05 > Multi-ancestry Meta analysis			11131.3	22882		Swedish |SardiNIA | UK-INTERVAL | GTEx | BIOS	European	other					Hb F levels	%	C	0.898085				beta	-0.120586	0.0227752				1.19e-07				inverse-normalization	age, sex, top 10 PCs	effect = refA	Conditionally-independent meta-analysis signal	SI Table 6
Liam D Cato et al, 2023	36993312		rs742103		hg38	6	134862095	meta-analysis		METAL r2020-05-05 > Multi-ancestry Meta analysis			1772.05	1392		Thai (selected from P1575extremes of distribution from larger population)	Thai	other					Hb F levels	%	C	0.870292				beta	0.215006	0.0409445				1.51e-07				inverse-normalization	age, sex, top 10 PCs	effect = refA	Conditionally-independent meta-analysis signal	SI Table 7
Liam D Cato et al, 2023	36993312		rs11685341		hg38	2	100020295	meta-analysis		METAL r2020-05-05			27105.8	28279		Swedish |SardiNIA | UK-INTERVAL | GTEx | BIOS | Tanzania | Walk-PHaSST | OMG-SCD | REDS-III Brazil | St. Jude SCCRIP/Baylor | Thai	AFR | EUR | Thai	other	non-disease, SCD				Hb F levels	%	T	0.4897				beta	0.0450432	0.00858721				1.56e-07				inverse-normalization	age, sex, top 10 PCs, SCD genotype, HU use	effect = refA	Conditionally-independent meta-analysis signal	SI Table 2
Liam D Cato et al, 2023	36993312		rs8078338		hg38	17	8225842	meta-analysis		METAL r2020-05-05 > Multi-ancestry Meta analysis			1734.56	1392		Thai (selected from P1575extremes of distribution from larger population)	Thai	other					Hb F levels	%	G	0.741251				beta	0.165536	0.0317477				1.85e-07				inverse-normalization	age, sex, top 10 PCs	effect = refA	Conditionally-independent meta-analysis signal	SI Table 7
Liam D Cato et al, 2023	36993312		rs2665668		hg38	2	60541843	meta-analysis		METAL r2020-05-05 > Multi-ancestry Meta analysis			11311.9	22882		Swedish |SardiNIA | UK-INTERVAL | GTEx | BIOS	European	other					Hb F levels	%	G	0.630777				beta	-0.0738373	0.014164				1.86e-07				inverse-normalization	age, sex, top 10 PCs	effect = refA	Conditionally-independent meta-analysis signal	SI Table 6
Liam D Cato et al, 2023	36993312		rs2736579		hg38	11	5429157	meta-analysis		METAL r2020-05-05 > Multi-ancestry Meta analysis			1673.95	1392		Thai (selected from P1575extremes of distribution from larger population)	Thai	other					Hb F levels	%	A	0.666278				beta	0.156426	0.0300069				1.86e-07				inverse-normalization	age, sex, top 10 PCs	effect = refA	Conditionally-independent meta-analysis signal	SI Table 7
Liam D Cato et al, 2023	36993312		rs3826543		hg38	17	8229445	meta-analysis		METAL r2020-05-05 > Multi-ancestry Meta analysis			1632.33	1392		Thai (selected from P1575extremes of distribution from larger population)	Thai	other					Hb F levels	%	C	0.54423				beta	0.149696	0.0287655				1.95e-07				inverse-normalization	age, sex, top 10 PCs	effect = refA	Conditionally-independent meta-analysis signal	SI Table 7
Liam D Cato et al, 2023	36993312		rs2325259		hg38	6	90140445	meta-analysis		METAL r2020-05-05 > Multi-ancestry Meta analysis			13131.5	22882		Swedish |SardiNIA | UK-INTERVAL | GTEx | BIOS	European	other					Hb F levels	%	C	0.640322				beta	-0.0686982	0.013222				2.04e-07				inverse-normalization	age, sex, top 10 PCs	effect = refA	Conditionally-independent meta-analysis signal	SI Table 6
Liam D Cato et al, 2023	36993312		rs2880345		hg38	11	5672317	meta-analysis		METAL r2020-05-05 > Multi-ancestry Meta analysis			1492.41	1392		Thai (selected from P1575extremes of distribution from larger population)	Thai	other					Hb F levels	%	G	0.788117				beta	-0.189877	0.0366408				2.19e-07				inverse-normalization	age, sex, top 10 PCs	effect = refA	Conditionally-independent meta-analysis signal	SI Table 7
Liam D Cato et al, 2023	36993312		rs349818		hg38	4	131958021	meta-analysis		METAL r2020-05-05 > Multi-ancestry Meta analysis			1738.54	1392		Thai (selected from P1575extremes of distribution from larger population)	Thai	other					Hb F levels	%	C	0.615085				beta	0.147242	0.0285473				2.5e-07				inverse-normalization	age, sex, top 10 PCs	effect = refA	Conditionally-independent meta-analysis signal	SI Table 7
Liam D Cato et al, 2023	36993312		rs210944		hg38	6	135213880	meta-analysis		METAL r2020-05-05 > Multi-ancestry Meta analysis			27347.4	22882		Swedish |SardiNIA | UK-INTERVAL | GTEx | BIOS	European	other					Hb F levels	%	G	0.523153				beta	-0.0453436	0.00880796				2.63e-07				inverse-normalization	age, sex, top 10 PCs	effect = refA	Conditionally-independent meta-analysis signal	SI Table 6
Liam D Cato et al, 2023	36993312		rs7105270		hg38	11	5193391	meta-analysis		METAL r2020-05-05 > Multi-ancestry Meta analysis			940.522	1392		Thai (selected from P1575extremes of distribution from larger population)	Thai	other					Hb F levels	%	C	0.725126				beta	0.215758	0.0420488				2.88e-07				inverse-normalization	age, sex, top 10 PCs	effect = refA	Conditionally-independent meta-analysis signal	SI Table 7
Liam D Cato et al, 2023	36993312		rs112345505		hg38	14	38016989	meta-analysis		METAL r2020-05-05			2265.45	28279		Swedish |SardiNIA | UK-INTERVAL | GTEx | BIOS | Tanzania | Walk-PHaSST | OMG-SCD | REDS-III Brazil | St. Jude SCCRIP/Baylor | Thai	AFR | EUR | Thai	other	non-disease, SCD				Hb F levels	%	A	0.0102				beta	0.752578	0.147035				3.08e-07				inverse-normalization	age, sex, top 10 PCs, SCD genotype, HU use	effect = refA	Conditionally-independent meta-analysis signal	SI Table 2
Liam D Cato et al, 2023	36993312		rs62367635		hg38	5	87815363	meta-analysis		METAL r2020-05-05 > Multi-ancestry Meta analysis			16096.8	22882		Swedish |SardiNIA | UK-INTERVAL | GTEx | BIOS	European	other					Hb F levels	%	G	0.983679				beta	-0.230877	0.045241				3.34e-07				inverse-normalization	age, sex, top 10 PCs	effect = refA	Conditionally-independent meta-analysis signal	SI Table 6
Liam D Cato et al, 2023	36993312		rs425610		hg38	11	5472140	meta-analysis		METAL r2020-05-05 > Multi-ancestry Meta analysis			18819.3	22882		Swedish |SardiNIA | UK-INTERVAL | GTEx | BIOS	European	other					Hb F levels	%	A	0.859033				beta	0.0770389	0.0152367				4.28e-07				inverse-normalization	age, sex, top 10 PCs	effect = refA	Conditionally-independent meta-analysis signal	SI Table 6
Liam D Cato et al, 2023	36993312		rs7219784		hg38	17	8304275	meta-analysis		METAL r2020-05-05 > Multi-ancestry Meta analysis			24228.4	22882		Swedish |SardiNIA | UK-INTERVAL | GTEx | BIOS	European	other					Hb F levels	%	C	0.796097				beta	-0.0586372	0.0116001				4.31e-07				inverse-normalization	age, sex, top 10 PCs	effect = refA	Conditionally-independent meta-analysis signal	SI Table 6
Liam D Cato et al, 2023	36993312		rs7763065		hg38	6	89177256	meta-analysis		METAL r2020-05-05			25712.8	28279		Swedish |SardiNIA | UK-INTERVAL | GTEx | BIOS | Tanzania | Walk-PHaSST | OMG-SCD | REDS-III Brazil | St. Jude SCCRIP/Baylor | Thai	AFR | EUR | Thai	other	non-disease, SCD				Hb F levels	%	G	0.7033				beta	-0.048622	0.00964858				4.67e-07				inverse-normalization	age, sex, top 10 PCs, SCD genotype, HU use	effect = refA	Conditionally-independent meta-analysis signal	SI Table 2
Liam D Cato et al, 2023	36993312		rs10412055		hg38	19	12964351	meta-analysis		METAL r2020-05-05 > Multi-ancestry Meta analysis			17814.7	22882		Swedish |SardiNIA | UK-INTERVAL | GTEx | BIOS	European	other					Hb F levels	%	T	0.636932				beta	0.0569158	0.0113322				5.1e-07				inverse-normalization	age, sex, top 10 PCs	effect = refA	Conditionally-independent meta-analysis signal	SI Table 6
Liam D Cato et al, 2023	36993312		rs57811114		hg38	5	87801921	meta-analysis		METAL r2020-05-05			20130	28279		Swedish |SardiNIA | UK-INTERVAL | GTEx | BIOS | Tanzania | Walk-PHaSST | OMG-SCD | REDS-III Brazil | St. Jude SCCRIP/Baylor | Thai	AFR | EUR | Thai	other	non-disease, SCD				Hb F levels	%	T	0.016				beta	0.199094	0.0396948				5.29e-07				inverse-normalization	age, sex, top 10 PCs, SCD genotype, HU use	effect = refA	Conditionally-independent meta-analysis signal	SI Table 2
Liam D Cato et al, 2023	36993312		rs453157		hg38	5	39119929	meta-analysis		METAL r2020-05-05			27104.6	28279		Swedish |SardiNIA | UK-INTERVAL | GTEx | BIOS | Tanzania | Walk-PHaSST | OMG-SCD | REDS-III Brazil | St. Jude SCCRIP/Baylor | Thai	AFR | EUR | Thai	other	non-disease, SCD				Hb F levels	%	A	0.9072				beta	0.0740256	0.0147957				5.64e-07				inverse-normalization	age, sex, top 10 PCs, SCD genotype, HU use	effect = refA	Conditionally-independent meta-analysis signal	SI Table 2
Liam D Cato et al, 2023	36993312		rs183437571		hg38	19	13011085	meta-analysis		METAL r2020-05-05			9311.35	28279		Swedish |SardiNIA | UK-INTERVAL | GTEx | BIOS | Tanzania | Walk-PHaSST | OMG-SCD | REDS-III Brazil | St. Jude SCCRIP/Baylor | Thai	AFR | EUR | Thai	other	non-disease, SCD				Hb F levels	%	T	0.0081				beta	0.405819	0.0816467				6.68e-07				inverse-normalization	age, sex, top 10 PCs, SCD genotype, HU use	effect = refA	Conditionally-independent meta-analysis signal	SI Table 2
Liam D Cato et al, 2023	36993312		rs4646870		hg38	6	134950190	meta-analysis		METAL r2020-05-05 > Multi-ancestry Meta analysis			24216.2	22882		Swedish |SardiNIA | UK-INTERVAL | GTEx | BIOS	European	other					Hb F levels	%	A	0.666933				beta	-0.0491836	0.009919				7.1e-07				inverse-normalization	age, sex, top 10 PCs	effect = refA	Conditionally-independent meta-analysis signal	SI Table 6
Liam D Cato et al, 2023	36993312		rs349818		hg38	4	131958021	meta-analysis		METAL r2020-05-05 > Multi-ancestry Meta analysis			17701.7	22882		Swedish |SardiNIA | UK-INTERVAL | GTEx | BIOS	European	other					Hb F levels	%	A	0.733999				beta	-0.061344	0.0123724				7.12e-07				inverse-normalization	age, sex, top 10 PCs	effect = refA	Conditionally-independent meta-analysis signal	SI Table 6
Liam D Cato et al, 2023	36993312		rs369934		hg38	11	5472279	meta-analysis		METAL r2020-05-05 > Multi-ancestry Meta analysis			1553.8	1392		Thai (selected from P1575extremes of distribution from larger population)	Thai	other					Hb F levels	%	T	0.724026				beta	0.162743	0.0328633				7.34e-07				inverse-normalization	age, sex, top 10 PCs	effect = refA	Conditionally-independent meta-analysis signal	SI Table 7
Liam D Cato et al, 2023	36993312		rs147381196		hg38	17	58308282	meta-analysis		METAL r2020-05-05			1493.59	28279		Swedish |SardiNIA | UK-INTERVAL | GTEx | BIOS | Tanzania | Walk-PHaSST | OMG-SCD | REDS-III Brazil | St. Jude SCCRIP/Baylor | Thai	AFR | EUR | Thai	other	non-disease, SCD				Hb F levels	%	C	0.994				beta	-1.16106	0.235079				7.85e-07				inverse-normalization	age, sex, top 10 PCs, SCD genotype, HU use	effect = refA	Conditionally-independent meta-analysis signal	SI Table 2
Liam D Cato et al, 2023	36993312		rs2595972		hg38	11	4930136	meta-analysis		METAL r2020-05-05 > Multi-ancestry Meta analysis			19122.4	22882		Swedish |SardiNIA | UK-INTERVAL | GTEx | BIOS	European	other					Hb F levels	%	A	0.550311				beta	-0.0521849	0.0105741				8.01e-07				inverse-normalization	age, sex, top 10 PCs	effect = refA	Conditionally-independent meta-analysis signal	SI Table 6
Liam D Cato et al, 2023	36993312		rs72869882		hg38	11	5237463	meta-analysis		METAL r2020-05-05			22894.4	28279		Swedish |SardiNIA | UK-INTERVAL | GTEx | BIOS | Tanzania | Walk-PHaSST | OMG-SCD | REDS-III Brazil | St. Jude SCCRIP/Baylor | Thai	AFR | EUR | Thai	other	non-disease, SCD				Hb F levels	%	T	0.1066				beta	-0.0744855	0.0151352				8.59e-07				inverse-normalization	age, sex, top 10 PCs, SCD genotype, HU use	effect = refA	Conditionally-independent meta-analysis signal	SI Table 2
Liam D Cato et al, 2023	36993312		rs138190746		hg38	19	11378113	meta-analysis		METAL r2020-05-05			6318.21	28279		Swedish |SardiNIA | UK-INTERVAL | GTEx | BIOS | Tanzania | Walk-PHaSST | OMG-SCD | REDS-III Brazil | St. Jude SCCRIP/Baylor | Thai	AFR | EUR | Thai	other	non-disease, SCD				Hb F levels	%	G	0.994				beta	0.564643	0.114978				9.07e-07				inverse-normalization	age, sex, top 10 PCs, SCD genotype, HU use	effect = refA	Conditionally-independent meta-analysis signal	SI Table 2
Liam D Cato et al, 2023	36993312		rs1132554		hg38	17	8270449	meta-analysis		METAL r2020-05-05 > Multi-ancestry Meta analysis			1781.79	1392		Thai (selected from P1575extremes of distribution from larger population)	Thai	other					Hb F levels	%	T	0.711709				beta	0.148427	0.0303184				9.8e-07				inverse-normalization	age, sex, top 10 PCs	effect = refA	Conditionally-independent meta-analysis signal	SI Table 7
Liam D Cato et al, 2023	36993312		rs2596002		hg38	11	4940771	meta-analysis		METAL r2020-05-05 > Multi-ancestry Meta analysis			1547.74	1392		Thai (selected from P1575extremes of distribution from larger population)	Thai	other					Hb F levels	%	T	0.474456				beta	-0.143283	0.0294836				1.18e-06				inverse-normalization	age, sex, top 10 PCs	effect = refA	Conditionally-independent meta-analysis signal	SI Table 7
Liam D Cato et al, 2023	36993312		rs75366827		hg38	19	4042810	meta-analysis		METAL r2020-05-05			27103.7	28279		Swedish |SardiNIA | UK-INTERVAL | GTEx | BIOS | Tanzania | Walk-PHaSST | OMG-SCD | REDS-III Brazil | St. Jude SCCRIP/Baylor | Thai	AFR | EUR | Thai	other	non-disease, SCD				Hb F levels	%	C	0.1437				beta	0.0590777	0.0122388				1.39e-06				inverse-normalization	age, sex, top 10 PCs, SCD genotype, HU use	effect = refA	Conditionally-independent meta-analysis signal	SI Table 2
Liam D Cato et al, 2023	36993312		rs11034685		hg38	11	4925115	meta-analysis		METAL r2020-05-05 > Multi-ancestry Meta analysis			1086.28	1392		Thai (selected from P1575extremes of distribution from larger population)	Thai	other					Hb F levels	%	T	0.689547				beta	-0.18217	0.0378749				1.51e-06				inverse-normalization	age, sex, top 10 PCs	effect = refA	Conditionally-independent meta-analysis signal	SI Table 7
Liam D Cato et al, 2023	36993312		rs3745648		hg38	19	12832824	meta-analysis		METAL r2020-05-05			27103.6	28279		Swedish |SardiNIA | UK-INTERVAL | GTEx | BIOS | Tanzania | Walk-PHaSST | OMG-SCD | REDS-III Brazil | St. Jude SCCRIP/Baylor | Thai	AFR | EUR | Thai	other	non-disease, SCD				Hb F levels	%	C	0.2446				beta	0.0479617	0.00998773				1.57e-06				inverse-normalization	age, sex, top 10 PCs, SCD genotype, HU use	effect = refA	Conditionally-independent meta-analysis signal	SI Table 2
Liam D Cato et al, 2023	36993312		rs9789627		hg38	2	60462613	meta-analysis		METAL r2020-05-05 > Multi-ancestry Meta analysis			11669.3	22882		Swedish |SardiNIA | UK-INTERVAL | GTEx | BIOS	European	other					Hb F levels	%	A	0.58964				beta	-0.0652434	0.0136848				1.86e-06				inverse-normalization	age, sex, top 10 PCs	effect = refA	Conditionally-independent meta-analysis signal	SI Table 6
Liam D Cato et al, 2023	36993312		rs3850509		hg38	11	4959562	meta-analysis		METAL r2020-05-05 > Multi-ancestry Meta analysis			1552.39	1392		Thai (selected from P1575extremes of distribution from larger population)	Thai	other					Hb F levels	%	T	0.490697				beta	-0.140186	0.0294152				1.88e-06				inverse-normalization	age, sex, top 10 PCs	effect = refA	Conditionally-independent meta-analysis signal	SI Table 7
Liam D Cato et al, 2023	36993312		rs11666488		hg38	19	4120925	meta-analysis		METAL r2020-05-05			11787	28279		Swedish |SardiNIA | UK-INTERVAL | GTEx | BIOS | Tanzania | Walk-PHaSST | OMG-SCD | REDS-III Brazil | St. Jude SCCRIP/Baylor | Thai	AFR | EUR | Thai	other	non-disease, SCD				Hb F levels	%	C	0.168				beta	0.0821033	0.0174046				2.39e-06				inverse-normalization	age, sex, top 10 PCs, SCD genotype, HU use	effect = refA	Conditionally-independent meta-analysis signal	SI Table 2
Liam D Cato et al, 2023	36993312		rs45521934		hg38	16	16010632	meta-analysis		METAL r2020-05-05 > Multi-ancestry Meta analysis			21968.7	22882		Swedish |SardiNIA | UK-INTERVAL | GTEx | BIOS	European	other					Hb F levels	%	C	0.82791				beta	-0.0610823	0.0130035				2.64e-06				inverse-normalization	age, sex, top 10 PCs	effect = refA	Conditionally-independent meta-analysis signal	SI Table 6
Liam D Cato et al, 2023	36993312		rs7932268		hg38	11	5687278	meta-analysis		METAL r2020-05-05 > Multi-ancestry Meta analysis			1363.23	1392		Thai (selected from P1575extremes of distribution from larger population)	Thai	other					Hb F levels	%	A	0.770605				beta	0.173808	0.0373006				3.17e-06				inverse-normalization	age, sex, top 10 PCs	effect = refA	Conditionally-independent meta-analysis signal	SI Table 7
Liam D Cato et al, 2023	36993312		rs12805013		hg38	11	5203070	meta-analysis		METAL r2020-05-05 > Multi-ancestry Meta analysis			1916.27	1392		Thai (selected from P1575extremes of distribution from larger population)	Thai	other					Hb F levels	%	T	0.965126				beta	0.336443	0.0722574				3.22e-06				inverse-normalization	age, sex, top 10 PCs	effect = refA	Conditionally-independent meta-analysis signal	SI Table 7
Liam D Cato et al, 2023	36993312		rs7395		hg38	19	12953508	meta-analysis		METAL r2020-05-05			26432.9	28279		Swedish |SardiNIA | UK-INTERVAL | GTEx | BIOS | Tanzania | Walk-PHaSST | OMG-SCD | REDS-III Brazil | St. Jude SCCRIP/Baylor | Thai	AFR | EUR | Thai	other	non-disease, SCD				Hb F levels	%	T	0.0482				beta	0.0944223	0.0202972				3.29e-06				inverse-normalization	age, sex, top 10 PCs, SCD genotype, HU use	effect = refA	Conditionally-independent meta-analysis signal	SI Table 2
Liam D Cato et al, 2023	36993312		rs12713423		hg38	2	60576285	meta-analysis		METAL r2020-05-05			27102.8	28279		Swedish |SardiNIA | UK-INTERVAL | GTEx | BIOS | Tanzania | Walk-PHaSST | OMG-SCD | REDS-III Brazil | St. Jude SCCRIP/Baylor | Thai	AFR | EUR | Thai	other	non-disease, SCD				Hb F levels	%	G	0.5862				beta	-0.0403784	0.00871735				3.62e-06				inverse-normalization	age, sex, top 10 PCs, SCD genotype, HU use	effect = refA	Conditionally-independent meta-analysis signal	SI Table 2
Liam D Cato et al, 2023	36993312		rs3757247		hg38	6	90247744	meta-analysis		METAL r2020-05-05			27102.6	28279		Swedish |SardiNIA | UK-INTERVAL | GTEx | BIOS | Tanzania | Walk-PHaSST | OMG-SCD | REDS-III Brazil | St. Jude SCCRIP/Baylor | Thai	AFR | EUR | Thai	other	non-disease, SCD				Hb F levels	%	T	0.4565				beta	0.0397012	0.00861957				4.11e-06				inverse-normalization	age, sex, top 10 PCs, SCD genotype, HU use	effect = refA	Conditionally-independent meta-analysis signal	SI Table 2
Liam D Cato et al, 2023	36993312		rs243089		hg38	2	60341556	meta-analysis		METAL r2020-05-05 > Multi-ancestry Meta analysis			2171.25	1392		Thai (selected from P1575extremes of distribution from larger population)	Thai	other					Hb F levels	%	C	0.809105				beta	-0.145574	0.0317124				4.42e-06				inverse-normalization	age, sex, top 10 PCs	effect = refA	Conditionally-independent meta-analysis signal	SI Table 7
Liam D Cato et al, 2023	36993312		rs1864268		hg38	2	60975034	meta-analysis		METAL r2020-05-05			27102.5	28279		Swedish |SardiNIA | UK-INTERVAL | GTEx | BIOS | Tanzania | Walk-PHaSST | OMG-SCD | REDS-III Brazil | St. Jude SCCRIP/Baylor | Thai	AFR | EUR | Thai	other	non-disease, SCD				Hb F levels	%	G	0.8986				beta	0.0650289	0.0142235				4.83e-06				inverse-normalization	age, sex, top 10 PCs, SCD genotype, HU use	effect = refA	Conditionally-independent meta-analysis signal	SI Table 2
Liam D Cato et al, 2023	36993312		rs12577059		hg38	11	5488459	meta-analysis		METAL r2020-05-05 > Multi-ancestry Meta analysis			1539.84	1392		Thai (selected from P1575extremes of distribution from larger population)	Thai	other					Hb F levels	%	C	0.765458				beta	0.159283	0.034865				4.91e-06				inverse-normalization	age, sex, top 10 PCs	effect = refA	Conditionally-independent meta-analysis signal	SI Table 7
Liam D Cato et al, 2023	36993312		rs73975815		hg38	17	8295101	meta-analysis		METAL r2020-05-05			27102.3	28279		Swedish |SardiNIA | UK-INTERVAL | GTEx | BIOS | Tanzania | Walk-PHaSST | OMG-SCD | REDS-III Brazil | St. Jude SCCRIP/Baylor | Thai	AFR | EUR | Thai	other	non-disease, SCD				Hb F levels	%	T	0.1165				beta	0.0606095	0.0133828				5.93e-06				inverse-normalization	age, sex, top 10 PCs, SCD genotype, HU use	effect = refA	Conditionally-independent meta-analysis signal	SI Table 2
Liam D Cato et al, 2023	36993312		rs350819		hg38	19	4085103	meta-analysis		METAL r2020-05-05			27102.1	28279		Swedish |SardiNIA | UK-INTERVAL | GTEx | BIOS | Tanzania | Walk-PHaSST | OMG-SCD | REDS-III Brazil | St. Jude SCCRIP/Baylor | Thai	AFR | EUR | Thai	other	non-disease, SCD				Hb F levels	%	T	0.7647				beta	0.0454359	0.0101219				7.16e-06				inverse-normalization	age, sex, top 10 PCs, SCD genotype, HU use	effect = refA	Conditionally-independent meta-analysis signal	SI Table 2
Liam D Cato et al, 2023	36993312		rs6578608		hg38	11	5338961	meta-analysis		METAL r2020-05-05 > Multi-ancestry Meta analysis			1470.91	1392		Thai (selected from P1575extremes of distribution from larger population)	Thai	other					Hb F levels	%	T	0.46495				beta	-0.135136	0.0303053				8.23e-06				inverse-normalization	age, sex, top 10 PCs	effect = refA	Conditionally-independent meta-analysis signal	SI Table 7
Liam D Cato et al, 2023	36993312		rs9376090		hg38	6	135090090	meta-analysis		METAL r2020-05-05 > Multi-ancestry Meta analysis			4829.91	3963		Tanzania | REDS-III Brazil | St. Jude SCCRIP/Baylor | Walk-PHaSST | OMG-SCD	African	SCD					Hb F levels	%	C	0.915371				beta	-0.731743	0.0280794				1.04e-149				inverse-normalization	age, sex, top 10 PCs, SCD genotype, HU use	effect = refA	Conditionally-independent meta-analysis signal	SI Table 5
Liam D Cato et al, 2023	36993312		rs1427407		hg38	2	60490908	meta-analysis		METAL r2020-05-05 > Multi-ancestry Meta analysis			2945.13	3963		Tanzania | REDS-III Brazil | St. Jude SCCRIP/Baylor | Walk-PHaSST | OMG-SCD	African	SCD					Hb F levels	%	T	0.775433				beta	-0.572665	0.0233413				6.35e-133				inverse-normalization	age, sex, top 10 PCs, SCD genotype, HU use	effect = refA	Conditionally-independent meta-analysis signal	SI Table 5
Liam D Cato et al, 2023	36993312		rs9494145		hg38	6	135111414	meta-analysis		METAL r2020-05-05 > Multi-ancestry Meta analysis			6705.61	3963		Tanzania | REDS-III Brazil | St. Jude SCCRIP/Baylor | Walk-PHaSST | OMG-SCD	African	SCD					Hb F levels	%	C	0.894713				beta	-0.459772	0.0223862				9.81e-94				inverse-normalization	age, sex, top 10 PCs, SCD genotype, HU use	effect = refA	Conditionally-independent meta-analysis signal	SI Table 5
Liam D Cato et al, 2023	36993312		rs7557939		hg38	2	60494212	meta-analysis		METAL r2020-05-05 > Multi-ancestry Meta analysis			3984.46	3963		Tanzania | REDS-III Brazil | St. Jude SCCRIP/Baylor | Walk-PHaSST | OMG-SCD	African	SCD					Hb F levels	%	G	0.669924				beta	-0.352957	0.0187259				3.02e-79				inverse-normalization	age, sex, top 10 PCs, SCD genotype, HU use	effect = refA	Conditionally-independent meta-analysis signal	SI Table 5
Liam D Cato et al, 2023	36993312		rs10160820		hg38	11	5261227	meta-analysis		METAL r2020-05-05 > Multi-ancestry Meta analysis			8447.88	3963		Tanzania | REDS-III Brazil | St. Jude SCCRIP/Baylor | Walk-PHaSST | OMG-SCD	African	SCD					Hb F levels	%	C	0.990893				beta	-1.15789	0.0652289				1.69e-70				inverse-normalization	age, sex, top 10 PCs, SCD genotype, HU use	effect = refA	Conditionally-independent meta-analysis signal	SI Table 5
Liam D Cato et al, 2023	36993312		rs6706648		hg38	2	60494905	meta-analysis		METAL r2020-05-05 > Multi-ancestry Meta analysis			3090.99	3963		Tanzania | REDS-III Brazil | St. Jude SCCRIP/Baylor | Walk-PHaSST | OMG-SCD	African	SCD					Hb F levels	%	T	0.651044				beta	0.342767	0.0210051				7.31e-60				inverse-normalization	age, sex, top 10 PCs, SCD genotype, HU use	effect = refA	Conditionally-independent meta-analysis signal	SI Table 5
Liam D Cato et al, 2023	36993312		rs1547247		hg38	6	135069698	meta-analysis		METAL r2020-05-05 > Multi-ancestry Meta analysis			11508.3	3963		Tanzania | REDS-III Brazil | St. Jude SCCRIP/Baylor | Walk-PHaSST | OMG-SCD	African	SCD					Hb F levels	%	A	0.889605				beta	-0.271973	0.0170664				3.56e-57				inverse-normalization	age, sex, top 10 PCs, SCD genotype, HU use	effect = refA	Conditionally-independent meta-analysis signal	SI Table 5
Liam D Cato et al, 2023	36993312		rs1320959		hg38	6	135116248	meta-analysis		METAL r2020-05-05 > Multi-ancestry Meta analysis			11640	3963		Tanzania | REDS-III Brazil | St. Jude SCCRIP/Baylor | Walk-PHaSST | OMG-SCD	African	SCD					Hb F levels	%	T	0.559751				beta	-0.166328	0.01072				2.72e-54				inverse-normalization	age, sex, top 10 PCs, SCD genotype, HU use	effect = refA	Conditionally-independent meta-analysis signal	SI Table 5
Liam D Cato et al, 2023	36993312		rs3759074		hg38	11	5236548	meta-analysis		METAL r2020-05-05 > Multi-ancestry Meta analysis			4375.25	3963		Tanzania | REDS-III Brazil | St. Jude SCCRIP/Baylor | Walk-PHaSST | OMG-SCD	African	SCD					Hb F levels	%	A	0.966459				beta	-0.724192	0.0474629				1.46e-52				inverse-normalization	age, sex, top 10 PCs, SCD genotype, HU use	effect = refA	Conditionally-independent meta-analysis signal	SI Table 5
Liam D Cato et al, 2023	36993312		rs72872548		hg38	11	5267909	meta-analysis		METAL r2020-05-05 > Multi-ancestry Meta analysis			5366.83	3963		Tanzania | REDS-III Brazil | St. Jude SCCRIP/Baylor | Walk-PHaSST | OMG-SCD	African	SCD					Hb F levels	%	A	0.471124				beta	-0.234108	0.0155376				2.66e-51				inverse-normalization	age, sex, top 10 PCs, SCD genotype, HU use	effect = refA	Conditionally-independent meta-analysis signal	SI Table 5
Liam D Cato et al, 2023	36993312		rs6914717		hg38	6	135135620	meta-analysis		METAL r2020-05-05 > Multi-ancestry Meta analysis			11607.3	3963		Tanzania | REDS-III Brazil | St. Jude SCCRIP/Baylor | Walk-PHaSST | OMG-SCD	African	SCD					Hb F levels	%	G	0.654376				beta	0.168361	0.0112125				5.82e-51				inverse-normalization	age, sex, top 10 PCs, SCD genotype, HU use	effect = refA	Conditionally-independent meta-analysis signal	SI Table 5
Liam D Cato et al, 2023	36993312		rs2210366		hg38	6	135094070	meta-analysis		METAL r2020-05-05 > Multi-ancestry Meta analysis			10574.8	3963		Tanzania | REDS-III Brazil | St. Jude SCCRIP/Baylor | Walk-PHaSST | OMG-SCD	African	SCD					Hb F levels	%	A	0.562861				beta	0.168876	0.0112523				6.5e-51				inverse-normalization	age, sex, top 10 PCs, SCD genotype, HU use	effect = refA	Conditionally-independent meta-analysis signal	SI Table 5
Liam D Cato et al, 2023	36993312		rs56316290		hg38	6	135164360	meta-analysis		METAL r2020-05-05 > Multi-ancestry Meta analysis			10006.6	3963		Tanzania | REDS-III Brazil | St. Jude SCCRIP/Baylor | Walk-PHaSST | OMG-SCD	African	SCD					Hb F levels	%	A	0.845846				beta	-0.23141	0.0158908				4.86e-48				inverse-normalization	age, sex, top 10 PCs, SCD genotype, HU use	effect = refA	Conditionally-independent meta-analysis signal	SI Table 5
Liam D Cato et al, 2023	36993312		rs12468946		hg38	2	60443342	meta-analysis		METAL r2020-05-05 > Multi-ancestry Meta analysis			7474.24	3963		Tanzania | REDS-III Brazil | St. Jude SCCRIP/Baylor | Walk-PHaSST | OMG-SCD	African	SCD					Hb F levels	%	A	0.510662				beta	-0.191904	0.0132372				1.26e-47				inverse-normalization	age, sex, top 10 PCs, SCD genotype, HU use	effect = refA	Conditionally-independent meta-analysis signal	SI Table 5
Liam D Cato et al, 2023	36993312		rs6709302		hg38	2	60500494	meta-analysis		METAL r2020-05-05 > Multi-ancestry Meta analysis			2883.21	3963		Tanzania | REDS-III Brazil | St. Jude SCCRIP/Baylor | Walk-PHaSST | OMG-SCD	African	SCD					Hb F levels	%	A	0.685695				beta	0.325244	0.02247				1.75e-47				inverse-normalization	age, sex, top 10 PCs, SCD genotype, HU use	effect = refA	Conditionally-independent meta-analysis signal	SI Table 5
Liam D Cato et al, 2023	36993312		rs11036635		hg38	11	5287666	meta-analysis		METAL r2020-05-05 > Multi-ancestry Meta analysis			2635.26	3963		Tanzania | REDS-III Brazil | St. Jude SCCRIP/Baylor | Walk-PHaSST | OMG-SCD	African	SCD					Hb F levels	%	A	0.57952				beta	-0.28847	0.0221926				1.25e-38				inverse-normalization	age, sex, top 10 PCs, SCD genotype, HU use	effect = refA	Conditionally-independent meta-analysis signal	SI Table 5
Liam D Cato et al, 2023	36993312		rs3813727		hg38	11	5234682	meta-analysis		METAL r2020-05-05 > Multi-ancestry Meta analysis			8262.14	3963		Tanzania | REDS-III Brazil | St. Jude SCCRIP/Baylor | Walk-PHaSST | OMG-SCD	African	SCD					Hb F levels	%	G	0.477788				beta	0.163505	0.0126484				3.17e-38				inverse-normalization	age, sex, top 10 PCs, SCD genotype, HU use	effect = refA	Conditionally-independent meta-analysis signal	SI Table 5
Liam D Cato et al, 2023	36993312		rs7744765		hg38	6	135202445	meta-analysis		METAL r2020-05-05 > Multi-ancestry Meta analysis			9329.74	3963		Tanzania | REDS-III Brazil | St. Jude SCCRIP/Baylor | Walk-PHaSST | OMG-SCD	African	SCD					Hb F levels	%	T	0.559751				beta	-0.147534	0.0120004				9.74e-35				inverse-normalization	age, sex, top 10 PCs, SCD genotype, HU use	effect = refA	Conditionally-independent meta-analysis signal	SI Table 5
Liam D Cato et al, 2023	36993312		rs2419919		hg38	2	60401988	meta-analysis		METAL r2020-05-05 > Multi-ancestry Meta analysis			7889.95	3963		Tanzania | REDS-III Brazil | St. Jude SCCRIP/Baylor | Walk-PHaSST | OMG-SCD	African	SCD					Hb F levels	%	G	0.543314				beta	0.159461	0.0129864				1.17e-34				inverse-normalization	age, sex, top 10 PCs, SCD genotype, HU use	effect = refA	Conditionally-independent meta-analysis signal	SI Table 5
Liam D Cato et al, 2023	36993312		rs12105503		hg38	2	60423607	meta-analysis		METAL r2020-05-05 > Multi-ancestry Meta analysis			8305.48	3963		Tanzania | REDS-III Brazil | St. Jude SCCRIP/Baylor | Walk-PHaSST | OMG-SCD	African	SCD					Hb F levels	%	G	0.561972				beta	0.155775	0.0127142				1.64e-34				inverse-normalization	age, sex, top 10 PCs, SCD genotype, HU use	effect = refA	Conditionally-independent meta-analysis signal	SI Table 5
Liam D Cato et al, 2023	36993312		rs10837776		hg38	11	5303257	meta-analysis		METAL r2020-05-05 > Multi-ancestry Meta analysis			10460.8	3963		Tanzania | REDS-III Brazil | St. Jude SCCRIP/Baylor | Walk-PHaSST | OMG-SCD	African	SCD					Hb F levels	%	C	0.889382				beta	-0.214154	0.0179595				8.84e-33				inverse-normalization	age, sex, top 10 PCs, SCD genotype, HU use	effect = refA	Conditionally-independent meta-analysis signal	SI Table 5
Liam D Cato et al, 2023	36993312		rs10768733		hg38	11	5265926	meta-analysis		METAL r2020-05-05 > Multi-ancestry Meta analysis			9608.26	3963		Tanzania | REDS-III Brazil | St. Jude SCCRIP/Baylor | Walk-PHaSST | OMG-SCD	African	SCD					Hb F levels	%	C	0.979343				beta	0.486061	0.0413077				5.79e-32				inverse-normalization	age, sex, top 10 PCs, SCD genotype, HU use	effect = refA	Conditionally-independent meta-analysis signal	SI Table 5
Liam D Cato et al, 2023	36993312		rs4910736		hg38	11	5237759	meta-analysis		METAL r2020-05-05 > Multi-ancestry Meta analysis			4953.36	3963		Tanzania | REDS-III Brazil | St. Jude SCCRIP/Baylor | Walk-PHaSST | OMG-SCD	African	SCD					Hb F levels	%	C	0.544869				beta	-0.191818	0.016325				7.07e-32				inverse-normalization	age, sex, top 10 PCs, SCD genotype, HU use	effect = refA	Conditionally-independent meta-analysis signal	SI Table 5
Liam D Cato et al, 2023	36993312		rs12284340		hg38	11	5259051	meta-analysis		METAL r2020-05-05 > Multi-ancestry Meta analysis			4816.42	3963		Tanzania | REDS-III Brazil | St. Jude SCCRIP/Baylor | Walk-PHaSST | OMG-SCD	African	SCD					Hb F levels	%	T	0.994891				beta	-1.32063	0.115686				3.49e-30				inverse-normalization	age, sex, top 10 PCs, SCD genotype, HU use	effect = refA	Conditionally-independent meta-analysis signal	SI Table 5
Liam D Cato et al, 2023	36993312		rs7119142		hg38	11	5287848	meta-analysis		METAL r2020-05-05 > Multi-ancestry Meta analysis			3152.41	3963		Tanzania | REDS-III Brazil | St. Jude SCCRIP/Baylor | Walk-PHaSST | OMG-SCD	African	SCD					Hb F levels	%	G	0.545313				beta	-0.228156	0.0203478				3.53e-29				inverse-normalization	age, sex, top 10 PCs, SCD genotype, HU use	effect = refA	Conditionally-independent meta-analysis signal	SI Table 5
Liam D Cato et al, 2023	36993312		rs10768774		hg38	11	5289803	meta-analysis		METAL r2020-05-05 > Multi-ancestry Meta analysis			2914.51	3963		Tanzania | REDS-III Brazil | St. Jude SCCRIP/Baylor | Walk-PHaSST | OMG-SCD	African	SCD					Hb F levels	%	G	0.471346				beta	0.231482	0.0210953				5.15e-28				inverse-normalization	age, sex, top 10 PCs, SCD genotype, HU use	effect = refA	Conditionally-independent meta-analysis signal	SI Table 5
Liam D Cato et al, 2023	36993312		rs6899500		hg38	6	134905951	meta-analysis		METAL r2020-05-05 > Multi-ancestry Meta analysis			8014.89	3963		Tanzania | REDS-III Brazil | St. Jude SCCRIP/Baylor | Walk-PHaSST | OMG-SCD	African	SCD					Hb F levels	%	T	0.868947				beta	-0.202209	0.0190667				2.81e-26				inverse-normalization	age, sex, top 10 PCs, SCD genotype, HU use	effect = refA	Conditionally-independent meta-analysis signal	SI Table 5
Liam D Cato et al, 2023	36993312		rs4910548		hg38	11	5273171	meta-analysis		METAL r2020-05-05 > Multi-ancestry Meta analysis			5430.82	3963		Tanzania | REDS-III Brazil | St. Jude SCCRIP/Baylor | Walk-PHaSST | OMG-SCD	African	SCD					Hb F levels	%	C	0.964904				beta	0.442563	0.0423506				1.47e-25				inverse-normalization	age, sex, top 10 PCs, SCD genotype, HU use	effect = refA	Conditionally-independent meta-analysis signal	SI Table 5
Liam D Cato et al, 2023	36993312		rs7948668		hg38	11	5235417	meta-analysis		METAL r2020-05-05 > Multi-ancestry Meta analysis			4128.76	3963		Tanzania | REDS-III Brazil | St. Jude SCCRIP/Baylor | Walk-PHaSST | OMG-SCD	African	SCD					Hb F levels	%	G	0.462683				beta	0.18609	0.0178731				2.19e-25				inverse-normalization	age, sex, top 10 PCs, SCD genotype, HU use	effect = refA	Conditionally-independent meta-analysis signal	SI Table 5
Liam D Cato et al, 2023	36993312		rs78428451		hg38	11	5332425	meta-analysis		METAL r2020-05-05 > Multi-ancestry Meta analysis			7253.15	3963		Tanzania | REDS-III Brazil | St. Jude SCCRIP/Baylor | Walk-PHaSST | OMG-SCD	African	SCD					Hb F levels	%	C	0.904043				beta	-0.237945	0.0229553				3.56e-25				inverse-normalization	age, sex, top 10 PCs, SCD genotype, HU use	effect = refA	Conditionally-independent meta-analysis signal	SI Table 5
Liam D Cato et al, 2023	36993312		rs10742615		hg38	11	5303747	meta-analysis		METAL r2020-05-05 > Multi-ancestry Meta analysis			5534.72	3963		Tanzania | REDS-III Brazil | St. Jude SCCRIP/Baylor | Walk-PHaSST | OMG-SCD	African	SCD					Hb F levels	%	G	0.970458				beta	0.457385	0.0456371				1.22e-23				inverse-normalization	age, sex, top 10 PCs, SCD genotype, HU use	effect = refA	Conditionally-independent meta-analysis signal	SI Table 5
Liam D Cato et al, 2023	36993312		rs78930059		hg38	11	5333450	meta-analysis		METAL r2020-05-05 > Multi-ancestry Meta analysis			8000.48	3963		Tanzania | REDS-III Brazil | St. Jude SCCRIP/Baylor | Walk-PHaSST | OMG-SCD	African	SCD					Hb F levels	%	T	0.95291				beta	-0.301216	0.0304283				4.2e-23				inverse-normalization	age, sex, top 10 PCs, SCD genotype, HU use	effect = refA	Conditionally-independent meta-analysis signal	SI Table 5
Liam D Cato et al, 2023	36993312		rs3759073		hg38	11	5237035	meta-analysis		METAL r2020-05-05 > Multi-ancestry Meta analysis			3364.99	3963		Tanzania | REDS-III Brazil | St. Jude SCCRIP/Baylor | Walk-PHaSST | OMG-SCD	African	SCD					Hb F levels	%	T	0.625944				beta	-0.19975	0.0203782				1.1e-22				inverse-normalization	age, sex, top 10 PCs, SCD genotype, HU use	effect = refA	Conditionally-independent meta-analysis signal	SI Table 5
Liam D Cato et al, 2023	36993312		rs77311317		hg38	11	5321683	meta-analysis		METAL r2020-05-05 > Multi-ancestry Meta analysis			37223	3963		Tanzania | REDS-III Brazil | St. Jude SCCRIP/Baylor | Walk-PHaSST | OMG-SCD	African	SCD					Hb F levels	%	G	0.992892				beta	-0.350054	0.0357406				1.19e-22				inverse-normalization	age, sex, top 10 PCs, SCD genotype, HU use	effect = refA	Conditionally-independent meta-analysis signal	SI Table 5
Liam D Cato et al, 2023	36993312		rs12990774		hg38	2	60442427	meta-analysis		METAL r2020-05-05 > Multi-ancestry Meta analysis			8981.89	3963		Tanzania | REDS-III Brazil | St. Jude SCCRIP/Baylor | Walk-PHaSST | OMG-SCD	African	SCD					Hb F levels	%	C	0.706575				beta	0.123223	0.0133787				3.25e-20				inverse-normalization	age, sex, top 10 PCs, SCD genotype, HU use	effect = refA	Conditionally-independent meta-analysis signal	SI Table 5
Liam D Cato et al, 2023	36993312		rs13220662		hg38	6	135074410	meta-analysis		METAL r2020-05-05 > Multi-ancestry Meta analysis			6861.53	3963		Tanzania | REDS-III Brazil | St. Jude SCCRIP/Baylor | Walk-PHaSST | OMG-SCD	African	SCD					Hb F levels	%	G	0.524434				beta	0.122966	0.0139433				1.16e-18				inverse-normalization	age, sex, top 10 PCs, SCD genotype, HU use	effect = refA	Conditionally-independent meta-analysis signal	SI Table 5
Liam D Cato et al, 2023	36993312		rs2723377		hg38	11	5332482	meta-analysis		METAL r2020-05-05 > Multi-ancestry Meta analysis			4697.43	3963		Tanzania | REDS-III Brazil | St. Jude SCCRIP/Baylor | Walk-PHaSST | OMG-SCD	African	SCD					Hb F levels	%	A	0.487339				beta	0.138026	0.0168126				2.22e-16				inverse-normalization	age, sex, top 10 PCs, SCD genotype, HU use	effect = refA	Conditionally-independent meta-analysis signal	SI Table 5
Liam D Cato et al, 2023	36993312		rs7936823		hg38	11	5228938	meta-analysis		METAL r2020-05-05 > Multi-ancestry Meta analysis			2474.85	3963		Tanzania | REDS-III Brazil | St. Jude SCCRIP/Baylor | Walk-PHaSST | OMG-SCD	African	SCD					Hb F levels	%	G	0.632608				beta	-0.194272	0.023872				4.02e-16				inverse-normalization	age, sex, top 10 PCs, SCD genotype, HU use	effect = refA	Conditionally-independent meta-analysis signal	SI Table 5
Liam D Cato et al, 2023	36993312		rs7480910		hg38	11	5261976	meta-analysis		METAL r2020-05-05 > Multi-ancestry Meta analysis			9034.07	3963		Tanzania | REDS-III Brazil | St. Jude SCCRIP/Baylor | Walk-PHaSST | OMG-SCD	African	SCD					Hb F levels	%	A	0.377166				beta	-0.0977549	0.0125493				6.72e-15				inverse-normalization	age, sex, top 10 PCs, SCD genotype, HU use	effect = refA	Conditionally-independent meta-analysis signal	SI Table 5
Liam D Cato et al, 2023	36993312		rs6578596		hg38	11	5274401	meta-analysis		METAL r2020-05-05 > Multi-ancestry Meta analysis			2642.9	3963		Tanzania | REDS-III Brazil | St. Jude SCCRIP/Baylor | Walk-PHaSST | OMG-SCD	African	SCD					Hb F levels	%	G	0.92781				beta	-0.323322	0.0431469				6.71e-14				inverse-normalization	age, sex, top 10 PCs, SCD genotype, HU use	effect = refA	Conditionally-independent meta-analysis signal	SI Table 5
Liam D Cato et al, 2023	36993312		rs45611631		hg38	2	60450259	meta-analysis		METAL r2020-05-05 > Multi-ancestry Meta analysis			5924.84	3963		Tanzania | REDS-III Brazil | St. Jude SCCRIP/Baylor | Walk-PHaSST | OMG-SCD	African	SCD					Hb F levels	%	G	0.785873				beta	0.133691	0.0182886				2.67e-13				inverse-normalization	age, sex, top 10 PCs, SCD genotype, HU use	effect = refA	Conditionally-independent meta-analysis signal	SI Table 5
Liam D Cato et al, 2023	36993312		rs7113385		hg38	11	5366200	meta-analysis		METAL r2020-05-05 > Multi-ancestry Meta analysis			19302.9	3963		Tanzania | REDS-III Brazil | St. Jude SCCRIP/Baylor | Walk-PHaSST | OMG-SCD	African	SCD					Hb F levels	%	A	0.969347				beta	-0.17654	0.0241863				2.9e-13				inverse-normalization	age, sex, top 10 PCs, SCD genotype, HU use	effect = refA	Conditionally-independent meta-analysis signal	SI Table 5
Liam D Cato et al, 2023	36993312		rs2015898		hg38	6	134891089	meta-analysis		METAL r2020-05-05 > Multi-ancestry Meta analysis			7462.09	3963		Tanzania | REDS-III Brazil | St. Jude SCCRIP/Baylor | Walk-PHaSST | OMG-SCD	African	SCD					Hb F levels	%	T	0.8996				beta	-0.15437	0.0222719				4.17e-12				inverse-normalization	age, sex, top 10 PCs, SCD genotype, HU use	effect = refA	Conditionally-independent meta-analysis signal	SI Table 5
Liam D Cato et al, 2023	36993312		rs6930223		hg38	6	135103065	meta-analysis		METAL r2020-05-05 > Multi-ancestry Meta analysis			13487.3	3963		Tanzania | REDS-III Brazil | St. Jude SCCRIP/Baylor | Walk-PHaSST | OMG-SCD	African	SCD					Hb F levels	%	G	0.685251				beta	0.0727406	0.0107363				1.24e-11				inverse-normalization	age, sex, top 10 PCs, SCD genotype, HU use	effect = refA	Conditionally-independent meta-analysis signal	SI Table 5
Liam D Cato et al, 2023	36993312		rs168565		hg38	2	60517196	meta-analysis		METAL r2020-05-05 > Multi-ancestry Meta analysis			3131.07	3963		Tanzania | REDS-III Brazil | St. Jude SCCRIP/Baylor | Walk-PHaSST | OMG-SCD	African	SCD					Hb F levels	%	A	0.563972				beta	-0.133911	0.020769				1.14e-10				inverse-normalization	age, sex, top 10 PCs, SCD genotype, HU use	effect = refA	Conditionally-independent meta-analysis signal	SI Table 5
Liam D Cato et al, 2023	36993312		rs9633908		hg38	11	5299031	meta-analysis		METAL r2020-05-05 > Multi-ancestry Meta analysis			5507.14	3963		Tanzania | REDS-III Brazil | St. Jude SCCRIP/Baylor | Walk-PHaSST | OMG-SCD	African	SCD					Hb F levels	%	C	0.914038				beta	0.172761	0.0277886				5.07e-10				inverse-normalization	age, sex, top 10 PCs, SCD genotype, HU use	effect = refA	Conditionally-independent meta-analysis signal	SI Table 5
Liam D Cato et al, 2023	36993312		rs2467218		hg38	11	5469630	meta-analysis		METAL r2020-05-05 > Multi-ancestry Meta analysis			6359.14	3963		Tanzania | REDS-III Brazil | St. Jude SCCRIP/Baylor | Walk-PHaSST | OMG-SCD	African	SCD					Hb F levels	%	A	0.910262				beta	-0.152365	0.0253793				1.93e-09				inverse-normalization	age, sex, top 10 PCs, SCD genotype, HU use	effect = refA	Conditionally-independent meta-analysis signal	SI Table 5
Liam D Cato et al, 2023	36993312		rs6503094		hg38	17	8254955	meta-analysis		METAL r2020-05-05 > Multi-ancestry Meta analysis			9015.62	3963		Tanzania | REDS-III Brazil | St. Jude SCCRIP/Baylor | Walk-PHaSST | OMG-SCD	African	SCD					Hb F levels	%	A	0.590404				beta	-0.0739349	0.0123983				2.47e-09				inverse-normalization	age, sex, top 10 PCs, SCD genotype, HU use	effect = refA	Conditionally-independent meta-analysis signal	SI Table 5
[truncated: 216 more rows]

## Sheet: Table S3
Supplementary Materials Table S3: Genes and intergenic sequences mapped by rs_ID using dbSNP, grouped by study type (GWAS, meta-analysis) and disease state (β-thalassemia trait, sickle cell disease (SCD), non-hemoglobinopathy (non-Hbp)). "Gene-Gene" indicates an intergenic region. "Gene;Gene" indicates genes with overlapping variant positions. An 'na' entry under "rs_ID" indicates a novel variati…
Disease state	rs_ID	gene
[truncated: 821 more rows]

## Sheet: Table S4
Supplementary Materials Table S4: Critical appraisal of papers using the Q-Genie tool.
[truncated: 51 more rows]

[truncated: 6 more sheets: Table S5, Table S6, Table S7, Table S8, Table S9, Table S10]
